# Supplementary material for: Antioxidant properties of dihydroxy B-ring flavonoids modulate circadian amplitude in Arabidopsis
Source: Life Sci Alliance. 2025 Sep 29;8(12):e202503328. doi: 10.26508/lsa.202503328 (PMC12479380; doi:10.26508/lsa.202503328)
Supplement: Supplementary file 1 [file LSA-2025-03328_Supplemental_Data_1.xlsx]

## Sheet: Fig. 1B
TOC1:LUC amplitude w/naringenin treatment (µM)	difference	p-value	lower confidence interval	upper confidence interval
Col-0_0 - tt4-11_0	-0.9475	0.2031	-2.12297	0.227969
Col-0_0 - Col-0_1	-0.32	0.989	-1.49547	0.855469
Col-0_0 - tt4-11_1	-1.2575	0.0278	-2.43297	-0.0820306
Col-0_0 - Col-0_10	0.04625	1	-1.12922	1.22172
Col-0_0 - tt4-11_10	-0.9625	0.1874	-2.13797	0.212969
Col-0_0 - Col-0_100	0.4675	0.914	-0.707969	1.64297
Col-0_0 - tt4-11_100	0.28625	0.9943	-0.889219	1.46172
tt4-11_0-Col-0_1	0.6275	0.7032	-0.547969	1.80297
tt4-11_0-tt4-11_1	-0.31	0.9909	-1.48547	0.865469
tt4-11_0-Col-0_10	0.99375	0.1576	-0.181719	2.16922
tt4-11_0-tt4-11_10	-0.015	1	-1.19047	1.16047
tt4-11_0-Col-0_100	1.415	0.0081	0.239531	2.59047
tt4-11_0-tt4-11_100	1.23375	0.0331	0.0582806	2.40922
Col-0_1 - tt4-11_1	-0.9375	0.2141	-2.11297	0.237969
Col-0_1 - Col-0_10	0.36625	0.976	-0.809219	1.54172
Col-0_1 - tt4-11_10	-0.6425	0.678	-1.81797	0.532969
Col-0_1 - Col-0_100	0.7875	0.4255	-0.387969	1.96297
Col-0_1 - tt4-11_100	0.60625	0.7379	-0.569219	1.78172
tt4-11_1 - Col-0_10	1.30375	0.0196	0.128281	2.47922
tt4-11_1 - tt4-11_10	0.295	0.9932	-0.880469	1.47047
tt4-11_1 - Col-0_100	1.725	0.0005	0.549531	2.90047
tt4-11_1 - tt4-11_100	1.54375	0.0027	0.368281	2.71922
Col-0_10 - tt4-11_10	-1.00875	0.1446	-2.18422	0.166719
Col-0_10 - Col-0_10	0.42125	0.949	-0.754219	1.59672
Col-0_10 - tt4-11_100	0.24	0.9981	-0.935469	1.41547
tt4-11_10 - Col-0_100	1.43	0.0072	0.254531	2.60547
tt4-11_10 - tt4-11_100	1.24875	0.0296	0.0732806	2.42422
Col-0_100 - tt4-11_100	-0.18125	0.9997	-1.35672	0.994219

## Sheet: Fig. 1E
TOC1:LUC amplitude w/100µM flavonoid treatment	difference	p-value	lower confidence interval	upper confidence interval
Col-0 DMSO - Col-0 KAE	0.218105	0.997	-0.75737	1.19358
Col-0 DMSO - Col-0 QUE	-0.0357872	1	-1.01126	0.939688
Col-0 DMSO - Col-0 CYAN	0.748656	0.2627	-0.226819	1.72413
Col-0 DMSO - tt4-11 DMSO	-2.04616	0	-3.02163	-1.07068
Col-0 DMSO - tt4-11 KAE	-0.902281	0.091	-1.87776	0.0731936
Col-0 DMSO - tt4-11 QUE	-0.964676	0.0548	-1.94015	0.0107986
Col-0 DMSO - tt4-11 CYAN	-0.0199952	1	-0.99547	0.95548
Col-0 KAE - Col-0 QUE	-0.253892	0.9922	-1.22937	0.721583
Col-0 KAE - Col-0 CYAN	0.530551	0.6943	-0.444924	1.50603
Col-0 KAE - tt4-11 DMSO	-2.26426	0	-3.23974	-1.28879
Col-0 KAE - tt4-11 KAE	-1.12039	0.0131	-2.09586	-0.144911
Col-0 KAE - tt4-11 QUE	-1.18278	0.007	-2.15826	-0.207306
Col-0 KAE - tt4-11 CYAN	-0.2381	0.9948	-1.21357	0.737375
Col-0 QUE - Col-0 CYAN	0.784443	0.2105	-0.191032	1.75992
Col-0 QUE - tt4-11 DMSO	-2.01037	0	-2.98585	-1.0349
Col-0 QUE - tt4-11 KAE	-0.866494	0.1194	-1.84197	0.108981
Col-0 QUE - tt4-11 QUE	-0.928889	0.0737	-1.90436	0.0465859
Col-0 QUE - tt4-11 CYAN	0.015792	1	-0.959683	0.991267
Col-0 CYAN - tt4-11 DMSO	-2.79481	0	-3.77029	-1.81934
Col-0 CYAN - tt4-11 KAE	-1.65094	0	-2.62641	-0.675462
Col-0 CYAN - tt4-11 QUE	-1.71333	0	-2.68881	-0.737857
Col-0 CYAN - tt4-11 CYAN	-0.768651	0.2326	-1.74413	0.206824
tt4-11 DMSO - tt4-11 KAE	1.14388	0.0104	0.168401	2.11935
tt4-11 DMSO - tt4-11 QUE	1.08148	0.0191	0.106006	2.05696
tt4-11 DMSO - tt4-11 CYAN	2.02616	0	1.05069	3.00164
tt4-11 KAE - tt4-11 QUE	-0.0623949	1	-1.03787	0.91308
tt4-11 KAE - tt4-11 CYAN	0.882286	0.1061	-0.0931888	1.85776
tt4-11 QUE - tt4-11 CYAN	0.944681	0.0648	-0.0307938	1.92016

## Sheet: Fig. 3B
TOC1:LUC amplitude w/NPA treatment (µM)	difference	p-value	lower confidence interval	upper confidence interval
Col-0_0 - Col-0_1	-0.0781309	1	-0.995013	0.838752
Col-0_0 - Col-0_10	0.122824	0.9999	-0.794058	1.03971
Col-0_0 - Col-0_5	0.235703	0.9927	-0.681179	1.15259
Col-0_0 - tt4-11_0	-1.36623	0.0003	-2.28311	-0.449343
Col-0_0 - tt4-11_1	-1.29448	0.0009	-2.21137	-0.377601
Col-0_0 - tt4-11_10	-1.10508	0.0076	-2.02196	-0.188199
Col-0_0 - tt4-11_5	-0.877585	0.0707	-1.79447	0.0392976
Col-0_1 - Col-0_10	0.200955	0.9973	-0.715928	1.11784
Col-0_1 - Col-0_5	0.313834	0.9621	-0.603048	1.23072
Col-0_1 - tt4-11_0	-1.28809	0.0009	-2.20498	-0.371212
Col-0_1 - tt4-11_1	-1.21635	0.0022	-2.13324	-0.29947
Col-0_1 - tt4-11_10	-1.02695	0.0173	-1.94383	-0.110068
Col-0_1 - tt4-11_5	-0.799454	0.1335	-1.71634	0.117428
Col-0_10 - Col-0_5	0.112879	0.9999	-0.804003	1.02976
Col-0_10 - tt4-11_0	-1.48905	0.0001	-2.40593	-0.572167
Col-0_10 - tt4-11_1	-1.41731	0.0002	-2.33419	-0.500425
Col-0_10 - tt4-11_10	-1.22791	0.0019	-2.14479	-0.311023
Col-0_10 - tt4-11_5	-1.00041	0.0226	-1.91729	-0.0835265
Col-0_5 - tt4-11_0	-1.60193	0	-2.51881	-0.685047
Col-0_5 - tt4-11_1	-1.53019	0	-2.44707	-0.613305
Col-0_5 - tt4-11_10	-1.34078	0.0005	-2.25767	-0.423903
Col-0_5 - tt4-11_5	-1.11329	0.007	-2.03017	-0.196406
tt4-11_0 - tt4-11_1	0.0717422	1	-0.84514	0.988625
tt4-11_0 - tt4-11_10	0.261144	0.9865	-0.655738	1.17803
tt4-11_0 - tt4-11_5	0.488641	0.7132	-0.428241	1.40552
tt4-11_1 - tt4-11_10	0.189402	0.9981	-0.72748	1.10628
tt4-11_1 - tt4-11_5	0.416899	0.8476	-0.499984	1.33378
tt4-11_10 - tt4-11_5	0.227497	0.9941	-0.689386	1.14438

## Sheet: Fig. 4E
H2O2 100µM flavonoid treatment	difference	p-value	lower confidence interval	upper confidence interval
Col-0_CYAN - Col-0_DMSO	-0.193297	0.9778	-0.781056	0.394462
Col-0_CYAN - Col-0_KAE	0.0480846	1	-0.539675	0.635844
Col-0_CYAN - Col-0_NAR	0.205825	0.9669	-0.381935	0.793584
Col-0_CYAN - Col-0_QUE	-0.143771	0.9972	-0.73153	0.443989
Col-0_CYAN - tt4-11_CYAN	-1.56168	0	-2.14944	-0.973921
Col-0_CYAN - tt4-11_DMSO	-2.69654	0	-3.2843	-2.10878
Col-0_CYAN - tt4-11_KAE	-1.51673	0	-2.10449	-0.928971
Col-0_CYAN - tt4-11_NAR	-0.0414689	1	-0.676322	0.593384
Col-0_CYAN - tt4-11_QUE	-1.06626	0	-1.65401	-0.478496
Col-0_DMSO - Col-0_KAE	0.241382	0.916	-0.346378	0.829141
Col-0_DMSO - Col-0_NAR	0.399122	0.4054	-0.188638	0.986881
Col-0_DMSO - Col-0_QUE	0.0495264	1	-0.538233	0.637286
Col-0_DMSO - tt4-11_CYAN	-1.36838	0	-1.95614	-0.780624
Col-0_DMSO - tt4-11_DMSO	-2.50325	0	-3.09101	-1.91549
Col-0_DMSO - tt4-11_KAE	-1.32343	0	-1.91119	-0.735674
Col-0_DMSO - tt4-11_NAR	0.151828	0.9977	-0.483025	0.786681
Col-0_DMSO - tt4-11_QUE	-0.872958	0.0007	-1.46072	-0.285199
Col-0_KAE - Col-0_NAR	0.15774	0.9945	-0.430019	0.7455
Col-0_KAE - Col-0_QUE	-0.191855	0.9789	-0.779615	0.395904
Col-0_KAE - tt4-11_CYAN	-1.60977	0	-2.19752	-1.02201
Col-0_KAE - tt4-11_DMSO	-2.74463	0	-3.33239	-2.15687
Col-0_KAE - tt4-11_KAE	-1.56482	0	-2.15257	-0.977056
Col-0_KAE - tt4-11_NAR	-0.0895536	1	-0.724406	0.545299
Col-0_KAE - tt4-11_QUE	-1.11434	0	-1.7021	-0.526581
Col-0_NAR - Col-0_QUE	-0.349596	0.5838	-0.937355	0.238164
Col-0_NAR - tt4-11_CYAN	-1.76751	0	-2.35526	-1.17975
Col-0_NAR - tt4-11_DMSO	-2.90237	0	-3.49013	-2.31461
Col-0_NAR - tt4-11_KAE	-1.72256	0	-2.31031	-1.1348
Col-0_NAR - tt4-11_NAR	-0.247294	0.9375	-0.882147	0.387559
Col-0_NAR - tt4-11_QUE	-1.27208	0	-1.85984	-0.684321
Col-0_QUE - tt4-11_CYAN	-1.41791	0	-2.00567	-0.830151
Col-0_QUE - tt4-11_DMSO	-2.55277	0	-3.14053	-1.96501
Col-0_QUE - tt4-11_KAE	-1.37296	0	-1.96072	-0.7852
Col-0_QUE - tt4-11_NAR	0.102302	0.9999	-0.532551	0.737154
Col-0_QUE - tt4-11_QUE	-0.922485	0.0003	-1.51024	-0.334725
tt4-11_CYAN - tt4-11_DMSO	-1.13486	0	-1.72262	-0.547103
tt4-11_CYAN - tt4-11_KAE	0.04495	1	-0.542809	0.63271
tt4-11_CYAN - tt4-11_NAR	1.52021	0	0.885359	2.15506
tt4-11_CYAN - tt4-11_QUE	0.495425	0.1564	-0.0923344	1.08318
tt4-11_DMSO - tt4-11_KAE	1.17981	0	0.592053	1.76757
tt4-11_DMSO - tt4-11_NAR	2.65507	0	2.02022	3.28993
tt4-11_DMSO - tt4-11_QUE	1.63029	0	1.04253	2.21805
tt4-11_KAE - tt4-11_NAR	1.47526	0	0.840409	2.11011
tt4-11_KAE - tt4-11_QUE	0.450475	0.2528	-0.137284	1.03823
tt4-11_NAR - tt4-11_QUE	-1.02479	0.0002	-1.65964	-0.389934

## Sheet: Fig. 4F
H2O2 100µM flavonoid treatment	difference	p-value	lower confidence interval	upper confidence interval
Col-0_DMSO - Col-0_NAR	-0.0107759	1	-1.42515	1.4036
Col-0_DMSO - tt4-11_DMSO	-1.91371	0.0031	-3.32809	-0.499341
Col-0_DMSO - tt4-11_NAR	-0.378816	0.9649	-1.79319	1.03556
Col-0_DMSO - tt7-5_DMSO	-2.29501	0.001	-3.84438	-0.745645
Col-0_DMSO - tt7-5_NAR	-1.24313	0.1396	-2.71526	0.228992
Col-0_NAR - tt4-11_DMSO	-1.90294	0.0033	-3.31731	-0.488565
Col-0_NAR - tt4-11_NAR	-0.36804	0.9689	-1.78241	1.04633
Col-0_NAR - tt7-5_DMSO	-2.28424	0.0011	-3.8336	-0.73487
Col-0_NAR - tt7-5_NAR	-1.23236	0.1459	-2.70448	0.239767
tt4-11_DMSO - tt4-11_NAR	1.5349	0.0268	0.120525	2.94927
tt4-11_DMSO - tt7-5_DMSO	-0.381299	0.9756	-1.93067	1.16807
tt4-11_DMSO - tt7-5_NAR	0.670579	0.745	-0.801546	2.14271
tt4-11_NAR - tt7-5_DMSO	-1.9162	0.0081	-3.46556	-0.366829
tt4-11_NAR - tt7-5_NAR	-0.864318	0.5005	-2.33644	0.607808
tt7-5_DMSO - tt7-5_NAR	1.05188	0.377	-0.550383	2.65414

## Sheet: Fig. 5B
TOC1:LUC amplitude w/DPI treatment (µM)	difference	p-value	lower confidence interval	upper confidence interval
Col-0_0 - Col-0_1	0.168201	0.985	-0.483545	0.819948
Col-0_0 - Col-0_10	0.529782	0.184	-0.121965	1.18153
Col-0_0 - Col-0_30	0.648944	0.0517	-0.00280274	1.30069
Col-0_0 - tt4-11_0	-0.827138	0.0049	-1.47888	-0.175391
Col-0_0 - tt4-11_10	-0.562132	0.0604	-1.13856	0.0142947
Col-0_0 - tt4-11_30	0.516831	0.2074	-0.134916	1.16858
Col-0_1 - Col-0_10	0.36158	0.5817	-0.268067	0.991227
Col-0_1 - Col-0_30	0.480743	0.2458	-0.148904	1.11039
Col-0_1 - tt4-11_0	-0.995339	0.0002	-1.62499	-0.365692
Col-0_1 - tt4-11_10	-0.730333	0.0029	-1.28165	-0.179017
Col-0_1 - tt4-11_30	0.348629	0.6226	-0.281018	0.978276
Col-0_10 - Col-0_30	0.119162	0.9972	-0.510485	0.748809
Col-0_10 - tt4-11_0	-1.35692	0	-1.98657	-0.727272
Col-0_10 - tt4-11_10	-1.09191	0	-1.64323	-0.540598
Col-0_10 - tt4-11_30	-0.0129511	1	-0.642598	0.616696
Col-0_30 - tt4-11_0	-1.47608	0	-2.10573	-0.846435
Col-0_30 - tt4-11_10	-1.21108	0	-1.76239	-0.65976
Col-0_30 - tt4-11_30	-0.132113	0.995	-0.76176	0.497534
tt4-11_0 - tt4-11_10	0.265006	0.7604	-0.28631	0.816322
tt4-11_0 - tt4-11_30	1.34397	0	0.714321	1.97362
tt4-11_10 - tt4-11_30	1.07896	0	0.527647	1.63028

## Sheet: Fig. EV3A
TOC1:LUC amplitude w/naringenin treatment (µM)	difference	p-value	lower confidence interval	upper confidence interval
Col-0_0 - Col-0_1	0.15625	0.9922	-0.455334	0.767834
Col-0_0 - Col-0_10	0.19625	0.971	-0.415334	0.807835
Col-0_0 - Col-0_100	-0.025	1	-0.636584	0.586584
Col-0_0 - tt-11_0	0.28875	0.8113	-0.322835	0.900335
Col-0_0 - tt4-11_1	0.16375	0.9897	-0.447835	0.775335
Col-0_0 - tt4-11_10	0.015	1	-0.596584	0.626584
Col-0_0 - tt4-11_100	0.125	0.998	-0.486584	0.736584
Col-0_1 - Col-0_10	0.04	1	-0.571585	0.651585
Col-0_1 - Col-0_100	-0.18125	0.9814	-0.792834	0.430335
Col-0_1 - tt-11_0	0.1325	0.9972	-0.479085	0.744085
Col-0_1 - tt4-11_1	0.0075	1	-0.604085	0.619085
Col-0_1 - tt4-11_10	-0.14125	0.9958	-0.752834	0.470334
Col-0_1 - tt4-11_100	-0.03125	1	-0.642834	0.580334
Col-0_10 - Col-0_100	-0.22125	0.9451	-0.832835	0.390334
Col-0_10 - tt-11_0	0.0925	0.9997	-0.519084	0.704085
Col-0_10 - tt4-11_1	-0.0325	1	-0.644084	0.579085
Col-0_10 - tt4-11_10	-0.18125	0.9814	-0.792834	0.430335
Col-0_10 - tt4-11_100	-0.07125	1	-0.682835	0.540335
Col-0_100 - tt-11_0	0.31375	0.7393	-0.297835	0.925334
Col-0_100 - tt4-11_1	0.18875	0.9766	-0.422835	0.800334
Col-0_100 - tt4-11_10	0.04	1	-0.571585	0.651585
Col-0_100 - tt4-11_100	0.15	0.9939	-0.461585	0.761584
tt-11_0 - tt4-11_1	-0.125	0.998	-0.736584	0.486584
tt-11_0 - tt4-11_10	-0.27375	0.8492	-0.885335	0.337834
tt-11_0 - tt4-11_100	-0.16375	0.9897	-0.775335	0.447835
tt4-11_1 - tt4-11_10	-0.14875	0.9942	-0.760335	0.462834
tt4-11_1 - tt4-11_100	-0.03875	1	-0.650335	0.572835
tt4-11_10 - tt4-11_100	0.11	0.9991	-0.501584	0.721584

## Sheet: Fig. EV3B
TOC1:LUC amplitude w/100µM flavonoid treatment	difference	p-value	lower confidence interval	upper confidence interval
Col-0_CYAN - Col-0_DMSO	-0.111667	1	-1.69093	1.4676
Col-0_CYAN - Col-0_KAE	0.0366667	1	-1.5426	1.61593
Col-0_CYAN - Col-0_QUE	0.4475	0.9872	-1.13177	2.02677
Col-0_CYAN - tt4-11_CYAN	0.385833	0.9947	-1.19343	1.9651
Col-0_CYAN - tt4-11_DMSO	0.546667	0.9604	-1.0326	2.12594
Col-0_CYAN - tt4-11_KAE	0.836667	0.7218	-0.742602	2.41594
Col-0_CYAN - tt4-11_QUE	0.780833	0.7863	-0.798435	2.3601
Col-0_DMSO - Col-0_KAE	0.148333	1	-1.43093	1.7276
Col-0_DMSO - Col-0_QUE	0.559167	0.9553	-1.0201	2.13843
Col-0_DMSO - tt4-11_CYAN	0.4975	0.9764	-1.08177	2.07677
Col-0_DMSO - tt4-11_DMSO	0.658333	0.8986	-0.920935	2.2376
Col-0_DMSO - tt4-11_KAE	0.948333	0.5785	-0.630935	2.5276
Col-0_DMSO - tt4-11_QUE	0.8925	0.6517	-0.686768	2.47177
Col-0_KAE - Col-0_QUE	0.410833	0.9923	-1.16843	1.9901
Col-0_KAE - tt4-11_CYAN	0.349167	0.9972	-1.2301	1.92843
Col-0_KAE - tt4-11_DMSO	0.51	0.9729	-1.06927	2.08927
Col-0_KAE - tt4-11_KAE	0.8	0.7649	-0.779268	2.37927
Col-0_KAE - tt4-11_QUE	0.744167	0.8245	-0.835102	2.32343
Col-0_QUE - tt4-11_CYAN	-0.0616667	1	-1.64093	1.5176
Col-0_QUE - tt4-11_DMSO	0.0991667	1	-1.4801	1.67843
Col-0_QUE - tt4-11_KAE	0.389167	0.9944	-1.1901	1.96843
Col-0_QUE - tt4-11_QUE	0.333333	0.9979	-1.24593	1.9126
tt4-11_CYAN - tt4-11_DMSO	0.160833	1	-1.41843	1.7401
tt4-11_CYAN - tt4-11_KAE	0.450833	0.9866	-1.12843	2.0301
tt4-11_CYAN - tt4-11_QUE	0.395	0.9939	-1.18427	1.97427
tt4-11_DMSO - tt4-11_KAE	0.29	0.9991	-1.28927	1.86927
tt4-11_DMSO - tt4-11_QUE	0.234167	0.9998	-1.3451	1.81343
tt4-11_KAE - tt4-11_QUE	-0.0558333	1	-1.6351	1.52344

## Sheet: Fig. EV3C
TOC1:LUC period w/NPA treatment (µM)	difference	p-value	lower confidence interval	upper confidence interval
Col-0_0 - Col-0_1	0.409091	0.9962	-1.36282	2.181
Col-0_0 - Col-0_10	-0.201818	1	-1.97373	1.5701
Col-0_0 - Col-0_5	2.00182	0.0158	0.229904	3.77373
Col-0_0 - tt4-11_0	0.144545	1	-1.62737	1.91646
Col-0_0 - tt4-11_1	0.347273	0.9987	-1.42464	2.11919
Col-0_0 - tt4-11_10	0.88	0.7802	-0.891914	2.65191
Col-0_0 - tt4-11_5	0.606364	0.9621	-1.16555	2.37828
Col-0_1 - Col-0_10	-0.610909	0.9606	-2.38282	1.161
Col-0_1 - Col-0_5	1.59273	0.1101	-0.179186	3.36464
Col-0_1 - tt4-11_0	-0.264545	0.9998	-2.03646	1.50737
Col-0_1 - tt4-11_1	-0.0618182	1	-1.83373	1.7101
Col-0_1 - tt4-11_10	0.470909	0.991	-1.301	2.24282
Col-0_1 - tt4-11_5	0.197273	1	-1.57464	1.96919
Col-0_10 - Col-0_5	2.20364	0.0052	0.431723	3.97555
Col-0_10 - tt4-11_0	0.346364	0.9987	-1.42555	2.11828
Col-0_10 - tt4-11_1	0.549091	0.9781	-1.22282	2.321
Col-0_10 - tt4-11_10	1.08182	0.5548	-0.690096	2.85373
Col-0_10 - tt4-11_5	0.808182	0.8455	-0.963732	2.5801
Col-0_5 - tt4-11_0	-1.85727	0.0332	-3.62919	-0.085359
Col-0_5 - tt4-11_1	-1.65455	0.0848	-3.42646	0.117368
Col-0_5 - tt4-11_10	-1.12182	0.5078	-2.89373	0.650096
Col-0_5 - tt4-11_5	-1.39545	0.2318	-3.16737	0.376459
tt4-11_0 - tt4-11_1	0.202727	1	-1.56919	1.97464
tt4-11_0 - tt4-11_10	0.735455	0.8993	-1.03646	2.50737
tt4-11_0 - tt4-11_5	0.461818	0.992	-1.3101	2.23373
tt4-11_1 - tt4-11_10	0.532727	0.9815	-1.23919	2.30464
tt4-11_1 - tt4-11_5	0.259091	0.9998	-1.51282	2.031
tt4-11_10 - tt4-11_5	-0.273636	0.9997	-2.04555	1.49828

## Sheet: Fig. EV3D
TOC1:LUC amplitude w/DPI treatment (µM)	difference	p-value	lower confidence interval	upper confidence interval
Col-0_0 - Col-0_1	-0.612083	0.969	-2.50046	1.27629
Col-0_0 - Col-0_10	0.245	0.9999	-1.69812	2.18812
Col-0_0 - Col-0_30	-1.30042	0.5218	-3.39923	0.798393
Col-0_0 - tt4-11_0	-0.173036	1	-2.18436	1.83828
Col-0_0 - tt4-11_1	-0.375	0.9986	-2.31812	1.56812
Col-0_0 - tt4-11_10	-0.26625	0.9999	-2.20937	1.67687
Col-0_0 - tt4-11_30	-0.8325	0.8748	-2.77562	1.11062
Col-0_1 - Col-0_10	0.857083	0.8388	-1.03129	2.74546
Col-0_1 - Col-0_30	-0.688333	0.9623	-2.73656	1.3599
Col-0_1 - tt4-11_0	0.439048	0.9965	-1.51943	2.39753
Col-0_1 - tt4-11_1	0.237083	0.9999	-1.65129	2.12546
Col-0_1 - tt4-11_10	0.345833	0.999	-1.54254	2.23421
Col-0_1 - tt4-11_30	-0.220417	1	-2.10879	1.66796
Col-0_10 - Col-0_30	-1.54542	0.3013	-3.64423	0.553393
Col-0_10 - tt4-11_0	-0.418036	0.9978	-2.42936	1.59328
Col-0_10 - tt4-11_1	-0.62	0.9716	-2.56312	1.32312
Col-0_10 - tt4-11_10	-0.51125	0.9906	-2.45437	1.43187
Col-0_10 - tt4-11_30	-1.0775	0.6564	-3.02062	0.86562
Col-0_30 - tt4-11_0	1.12738	0.7219	-1.03472	3.28949
Col-0_30 - tt4-11_1	0.925417	0.8578	-1.17339	3.02423
Col-0_30 - tt4-11_10	1.03417	0.7749	-1.06464	3.13298
Col-0_30 - tt4-11_30	0.467917	0.9966	-1.63089	2.56673
tt4-11_0 - tt4-11_1	-0.201964	1	-2.21328	1.80936
tt4-11_0 - tt4-11_10	-0.0932143	1	-2.10453	1.91811
tt4-11_0 - tt4-11_30	-0.659464	0.967	-2.67078	1.35186
tt4-11_1 - tt4-11_10	0.10875	1	-1.83437	2.05187
tt4-11_1 - tt4-11_30	-0.4575	0.9952	-2.40062	1.48562
tt4-11_10 - tt4-11_30	-0.56625	0.9829	-2.50937	1.37687

[truncated: 1 more sheets: Fig. EV5B]
