# Supplementary material for: Antioxidant properties of dihydroxy B-ring flavonoids modulate circadian amplitude in Arabidopsis
Source: Life Sci Alliance. 2025 Sep 29;8(12):e202503328. doi: 10.26508/lsa.202503328 (PMC12479380; doi:10.26508/lsa.202503328)
Supplement: Supplementary file 2 [file LSA-2025-03328_Supplemental_Data_2.xlsx]

## Sheet: Raw LC-MS peak values
mz_rt	T00	T00	T00	T00	T00	T04	T04	T04	T04	T04	T08	T08	T08	T08	T08	T12	T12	T12	T12	T12	T16	T16	T16	T16	T16	T20	T20	T20	T20	T24	T24	T24	T24	T24	ZT0	ZT4	ZT8	ZT12	ZT16	ZT20	ZT24	ZT0 stdev	ZT4 stdev	ZT8 stdev	ZT12 stdev	ZT16 stdev	ZT20 stdev	ZT24 stdev	ZT0 sem
161.0813__271.19	11937.8	14427.6	12268.9	14438.9	4918.4	12880.5	8032.69	8815.91	11876.6	12992.1	14093.2	12884.1	11318.2	13340.7	13386.7	13388.6	14220	13059.8	14023.4	14062.5	14429.7	12593.6	12086.9	15653.9	14749.4	10868.3	15733.5	12702	11499.4	8705.62	12410.9	10559.3	10512	14343.4	11598.3	10919.6	13004.6	13750.9	13902.7	12700.8	11306.2	3913.44	2335.38	2752.49	500.081	1506	2160.13	2144.56	1750.14
164.0471__414.04	4520.29	6468.02	6019.09	6098.79	5974.11	5728.7	5514.31	6920.39	6255.5	6540.42	6824.3	6213.67	6207.8	6117.71	7729.61	6994.19	4055.4	8014.79	7335.32	6314.02	6086	7317.99	6608.8	7297.91	4242.89	6931.9	7627.18	6463.2	6248.41	6192.01	6451.91	6528.32	6003.19	3900.61	5816.06	6191.86	6618.62	6542.75	6310.72	6817.67	5815.21	750.033	576.604	4783.45	1519.71	1265.35	610.481	1090.52	335.425
172.0971__363.8	4230.98	6277.65	5541.09	5359.78	5320.16	4778.05	5194.46	6972.48	6518.18	6645	4388.53	6541.58	6099.1	5651.46	7666.72	5459.45	7698.01	6545.29	7177.31	5638.52	5804.14	6642.71	6064.39	7650.81	6021.92	6003.88	7837.39	6082.66	6456.09	6000.5	5653.6	8235.6	5849.81	6959.82	5345.93	6021.63	6069.48	6503.72	6436.8	6595.01	6539.87	733.172	970.82	8903.09	964.476	746.204	851.421	1072.9	327.885
173.1175__512.11	7643.39	12438	12631	11217.1	12985.3	11878.9	13156.4	13091.3	13485.4	12090.8	12608.7	12885	12414.8	12839.4	11770.8	13151.2	12074.7	13071.9	11874.5	12118	11286.5	12748.8	13076	11479	12263.3	12568.5	11794.7	12529.2	12764.5	11276.4	11867.9	10913.2	13606.4	12917.9	11383	12740.6	12503.7	12458.1	12170.7	12414.2	12116.4	2193.75	709.823	12610.7	604.245	778.228	425.641	1126.68	981.074
175.024__345.65	12914.8	12882.8	13051.2	18827.3	14262.4	15678.9	10514.7	11499.9	17538	19241.3	19093.4	18447.2	13184.7	20504.4	19962.5	19226.4	16812.4	16833.7	14139.4	10354.6	14503.4	13472.6	18926.5	12623.9	19398.3	14431.8	14035.8	12928.7	12184.9	12332.4	14438.5	13708	14039.9	17910.2	14387.7	14894.6	18238.4	15473.3	15784.9	13395.3	14485.8	2546.87	3781.67	6344.46	3380.45	3158.58	1027.53	2071.84	1138.99
175.024__394.69	3508.48	3867.76	2593.54	8104.49	4747.41	6527.59	2216.57	3109.07	6338.59	6261.29	7644.73	7312.63	3301.56	7969.29	5707.2	6427.12	6691.89	9080.6	2829.7	2284.36	5486.12	4592.39	9520.52	4958.7	7915.43	4470.1	4743.88	5535.01	3744.07	6573.71	5621.21	5360.91	5837.12	9381.41	4564.34	4890.62	6387.08	5462.73	6494.63	4623.26	6554.87	2124.28	2060.31	3907.89	2853.28	2131.28	739.878	1643.33	950.009
179.0706__420.51	5636.43	4255.8	6895.27	7046.33	7171.4	5131.49	6067.75	7289.6	7611.72	3341.8	7509.61	7115.77	7152.08	6859.19	9519.4	6426.6	9547.79	9196.19	4935.4	4897.79	6677.49	8172.69	7485.4	6135.78	5862.59	7961.81	8854.7	8755.99	7633.56	6806	3122.39	3485.2	5761.77	5540.59	6201.05	5888.47	7631.21	7000.75	6866.79	8301.52	4943.19	1249.08	1733.74	3417.87	2254.17	957.427	598.366	1576.24	558.606
183.1018__517.43	2836.91	6390.28	4543.1	5377.96	4182.48	4547.29	5519.92	3995.88	4906.15	5056.1	4914.81	6307.92	3538.37	4783.99	5206.53	4561.63	5600.01	4441.76	6667.16	8096.06	6352.3	8404.14	4592.58	7474.93	4360.02	4769.17	6381.43	5023.27	3776.72	4270.12	4603.19	3970.7	5606.93	5027.6	4666.15	4805.07	4950.32	5873.32	6236.79	4987.65	4695.71	1329.9	571.288	22938.6	1534.22	1765.6	1073.62	643.391	594.748
191.0189__64.67	18836.1	17378	9803.5	26822.1	8346	14577.9	7535.1	8796.87	15236.8	9867.4	20515.9	20072.6	5355	21046	28892.9	15350.1	9171.2	20932.5	20758.8	26913.8	30239	23965.8	23482.7	19205.1	20428.2	11245.5	34717.6	20363.3	15787.1	21270.8	32291.5	21992.1	22991.9	27620.2	16237.1	11202.8	19176.5	18625.3	23464.2	20528.4	25233.3	7479.29	3488.85	6793.31	6683.59	4286.82	10165.5	4656.88	3344.84
191.0342__377.97	7047.88	6875.4	9295.33	5273.59	8816.18	9278.59	6127.28	6820.41	5396	7366.1	8673.69	8050.98	5718.49	7843.93	8243.71	7633.18	5190.16	5476.49	7265.78	8155.29	11168.2	6628.62	12046.6	6805.57	8580.71	7871.97	8650.7	7737.46	10736.2	7918.12	8372.52	8959.2	6566.41	9984.19	7461.68	6997.68	7706.16	6744.18	9045.93	8749.08	8360.09	1620.16	1474.17	19437.1	1330.01	2479.26	1384.55	1265.84	724.556
193.0862__541.94	3906.02	5601.4	4411.57	5493.56	6075.5	4846.33	5661.95	5703.01	5586.46	6064.55	5706.6	5227.18	5680.23	5439.01	4921.28	6096.47	5719.56	5382.74	5325.11	5717.44	5206.68	5769.37	4866.88	5207.89	5543.84	5929.74	4650.54	5499.95	4526.12	5925.4	4864.71	4359.57	4907.73	5291.3	5097.61	5572.46	5394.86	5648.26	5318.93	5151.59	5069.74	902.413	445.723	11310.7	310.519	347.407	675.559	581.779	403.571
205.05__337.89	6589.19	8386.32	7859.24	7782.3	6560.09	7805.71	6923.79	7298.73	7761.19	10930.4	9604.09	8931.02	8057.38	8346.11	7832.24	6863.09	7446.41	8828.22	8779.53	8369.3	7750.49	10453.7	7228.21	7486.4	5570.92	3655.47	10001.4	7778.81	3667.91	7713.69	6956.11	6733.35	6272.69	10886.6	7435.43	8143.96	8554.17	8057.31	7697.94	6275.9	7712.48	819.522	1599.09	3515.24	867.843	1759.73	3152.07	1849.23	366.501
207.0504__335.52	11094.6	26632	24485.1	25931.1	25555.6	23141.7	24469.8	21030.1	22433	25158.1	22908.7	26290.9	26605.6	14074.6	24763.2	26443.2	25061.3	26332.9	22694.1	12310.4	22136.2	28156.6	24836.4	13633.1	24817.7	28917.9	10555.1	13758.9	24308.2	15504.1	13461.2	25438.8	25285.4	24141.2	22739.7	23246.6	22928.6	22568.4	22716	19385	20766.1	6555.9	1638.28	7694.43	5929.64	5507.91	8655.14	5803.01	2931.89
208.0366__414.22	7433.58	7886.13	8109.13	8328.6	9120.18	7765.43	7460.57	9107.51	8725.89	9517.4	9410.19	8288.69	8670.29	8283.6	10824.9	8889.41	11250.7	10385.1	9478.59	9352.28	8729.14	9767.09	10033.2	9978.67	10352.2	9425.99	10134	9686.22	9128.72	8086.02	9065.42	9191.09	8920.06	10337.1	8175.52	8515.36	9095.53	9871.21	9772.06	9593.73	9119.94	623.388	876.646	17069	942.654	619.511	426.145	805.983	278.788
218.1026__231.47	10042.7	11307	11799.4	11855.5	10689.1	9837.2	8163.5	6944.19	9830.4	9139.3	11741.5	11137.2	9293.5	10091.1	13713	9524.8	13106.2	14938.9	11614.3	12851.8	14277.7	13440.8	12847.3	14786.1	11803.9	11504	18915.3	14451.6	12920.7	12554.9	15236.1	14423.9	14792.1	15657.8	11138.7	8782.92	11195.3	12407.2	13431.2	14447.9	14533	771.687	1234.94	11003	2002.04	1177.01	3212.31	1199.1	345.109
223.0604__414.12	430846	502126	484229	494683	523372	492072	442941	539681	501252	543912	548865	488939	499085	505581	631108	536885	633805	625442	576672	524188	502897	578056	548394	581279	604174	535520	594455	547229	534509	499587	526271	545953	516080	600588	487051	503972	534715	579398	562960	552928	537696	34538.4	41061.5	7303.77	49857.6	38993.2	28280	38966.9	15446
223.0604__421.63	158371	189328	181658	184490	192242	190017	169327	200694	190191	201044	211028	193797	188337	195807	243778	198367	247240	231864	205568	190111	185555	203045	206293	211121	217466	197426	223726	220951	195634	200320	211194	223638	208975	236693	181218	190254	206549	214630	204696	209434	216164	13418.4	12878.2	10960	24021.7	11999.8	14961.3	14183.6	6000.87
223.0606__326.31	7991.07	8545.91	7478.38	9094.63	9353.06	5349.11	5584.16	6101	7870.9	5918.24	6844.51	7296.75	5741.12	6066.7	6839.39	5230.99	6760.93	8590.1	5802.81	7015.6	8662.62	8294.8	7301.3	8339.37	8208.15	9174.64	11034.3	11362.9	8658.24	13300.5	5584.28	8821.38	8378.71	10718.3	8492.61	6164.68	6557.69	6680.09	8161.25	10057.5	9360.64	772.306	997.264	22507.9	1288.1	510.548	1341.1	2867.13	345.386
227.1392__336.97	37651.3	39316.7	38666.5	53809.5	46978.7	43476.5	44149.2	45055	43973	43424.5	50533.7	49102.6	45322.1	47978.2	45475.5	47891.6	52498.1	49003	60991.6	41832.5	41610.7	57093.1	49805.3	40205.7	54886.5	60677.9	38937.3	52885.9	43901.8	66427.5	50738.7	48522.2	43987.8	57656	43284.5	44015.6	47682.4	50443.4	48720.2	49100.7	53466.4	6950.27	659.555	424674	7039.55	7621.47	9638.19	8764.57	3108.25
236.0555__317.5	24314.5	27075.3	22569	32160.8	26173	28817.5	25357.8	24133.8	27000.2	27167.4	22582.5	30274.7	28402.1	25223	30002.9	30371.8	36377.8	36066.9	24252	23079.7	29196.9	32413.6	29608.4	30571.9	23180	28105.6	31989.3	26144.8	25757.5	24016.9	27535.6	30709.8	30016.3	30544.8	26458.5	26495.3	27297	30029.6	28994.2	27999.3	28564.7	3629.85	1800.67	167357	6295.8	3478.7	2851.68	2844.77	1623.32
244.0606__345.63	10436.3	10655.8	11712.3	16077.1	13074.5	13695.2	9841.89	10040.3	15077.6	16135.7	15839.1	15582.9	11923.5	17355.9	16364.3	17163.5	15410.2	14666.3	12732.2	8721.49	13253.9	11827.3	16429.7	11170.6	16151	12781.6	11843.8	12018.8	10481.7	11435.3	12545.1	12062.3	12281.4	15624.1	12391.2	12958.1	15413.1	13738.7	13766.5	11781.5	12789.6	2310.13	2887.78	21666	3223.7	2425.93	957.402	1636.72	1033.12
249.1849__820.07	7713.4	9073.67	8022.41	8290.7	8255.03	8005.7	7881.02	6568.33	8067.8	6690.37	7765.38	9691.21	7583.19	7564.22	8713.19	6902.47	7983.5	8115.5	4809.07	9024.14	8869.56	9287.42	6950.07	9121.19	8442.76	6053.08	10067.2	7964.85	7852.3	8377.21	8103.24	7971.51	7729.78	7804.44	8271.04	7442.64	8263.44	7366.93	8534.2	7984.37	7997.24	504.392	746.722	7526.66	1615.96	941.035	1641.76	257.383	225.571
250.0711__338.77	54167.5	57975.9	55686.8	71223	52779.7	68867.6	45448.3	52039.7	54800.3	51081.5	59363.4	68058.9	49672.6	52918.8	77053.1	59492.2	73308.4	67674.9	68538	55227.8	75999	74998.6	65034.5	72690.8	66060.4	52554.6	86112.9	66721.3	64880.1	55636.2	67917.6	63380.4	64184.9	81485.8	58366.6	54447.5	61413.3	64848.3	70956.7	67567.2	66521	7440.87	8748.96	51276	7321.52	5094.47	13871.5	9482.81	3327.66
251.0915__526.92	4847.14	6591.52	5175.13	6215.26	6063.86	5051.19	6567.92	5869.6	5668.91	3228.36	3184.81	3122.4	5619.54	5877.85	3140.72	3086.3	3305.64	6038.2	5484.76	3060.63	5318.29	6662.3	5738.16	5089.1	5787.22	5744.36	2815.25	5732.67	2757.69	5686.59	2841.52	5520.62	5722.95	5065.21	5778.58	5277.2	4189.06	4195.11	5719.01	4262.49	4967.38	735.642	1266.8	20146	1446.36	602.532	1704.54	1216.87	328.989
253.0709__414.57	17869.1	22735.6	22339.6	21124.3	23512.8	20877.8	20644.2	23231.2	21977.5	23288.4	22422.4	21049.5	22749.5	21011.7	24997.6	23454.9	25877	24445	23636.8	21929.5	20430.7	24714.9	23464.1	24244.3	24307.1	24017.9	23249.7	23702.9	22777.9	20501.2	21070.3	22220.4	21949.1	23357.8	21516.3	22003.8	22446.1	23868.7	23432.2	23437.1	21819.8	2213.95	1252.36	6732.14	1444.89	1737.84	540.891	1100.32	990.111
253.0709__421.36	18571.6	23036.9	22009.4	21180.9	22853.6	22020.3	20772.2	23366.2	22155.9	23237	22283.7	21042.6	23282.4	21230.3	25334.3	23240.5	25897.2	24482.4	22870.6	20243.2	20554.3	23545.9	23553.3	23421.7	22718.5	23149.7	22103.5	24697.9	22162.3	21578.3	22316.5	15427.2	24066	9478.3	21530.5	22310.3	22634.7	23346.8	22758.7	23028.4	18573.2	1811.53	1054.43	40597.8	2101.46	1279.83	1212.09	6037.96	810.142
255.2318__719.9	21882.5	22032.3	24717.5	26335.6	22279.7	19317.4	32426.1	24845.6	20687.8	20582.4	24383.9	20447.7	19143.4	19998.1	18384	20075.6	19913.7	20272.6	22251.2	20995.3	22752.9	22629.2	21542.3	23965.8	24440.7	26334.1	24989.3	26932.1	20212.2	22822.7	23034.1	22260.3	23360.7	20945.2	23449.5	23571.8	20471.4	20701.7	23066.2	24616.9	22484.6	1985.56	5370.66	4854.58	959.734	1152.14	3046.81	949.203	887.97
257.1496__314.61	25265.5	13494.3	8297.5	17151.9	16911.1	24536.9	9727.8	14245.1	15574.2	9553.11	31119.6	14479.8	8913.79	27091.2	13197.3	6415.4	13464.7	13385.4	16945.1	19096	25932.8	8539.49	26469.4	7866.52	20234.7	11159.7	21462.6	15417	19003.9	19243.1	33091.6	11819.6	13480.2	19429.2	16224.1	14727.4	18960.3	13861.3	17808.6	16760.8	19412.7	6191.98	6102.16	21417.4	4815	9105.75	4483.92	8366.46	2769.14
264.0867__366.23	38561.9	48371.7	47734.1	51739.9	50608.7	54701.3	39239.6	52065.4	44611.9	39081.4	46342.4	54354.6	48338.5	42626.7	60464.3	49507.4	60369.1	56008.2	53543.2	43385.8	57477.9	58855.6	57096.1	60695.1	58622.7	44901.2	65689.5	55307.5	56999	53489.7	58587.9	55741.1	57383.7	65641	47403.3	45939.9	50425.3	52562.7	58549.5	55724.3	58168.6	5203.31	7210.77	22061.4	6467.68	1410.96	8529.24	4593.83	2326.99
265.1467__599.03	28721.4	51840.2	24924.6	24719.7	33639.8	28740.2	32787.1	48492.9	30962.6	77788.6	28459.2	32658.7	28389.5	31625.9	29437.4	32820.3	24894.4	23889.2	155757	24218.5	29148.1	27359.5	24218.8	30242.3	27961	32546.3	47830	409916	34384	29960.7	29003.7	40783.4	159804	1.14327e+06	32769.1	43754.3	30114.1	52315.9	27785.9	131169	280565	11260.3	20555.5	10994.2	57943.2	2281.77	185956	485393	5035.77
269.1303__742.55	193285	202925	204068	191343	201128	192883	106228	198855	176160	190201	187443	198945	186931	107114	176768	184796	193280	190223	179487	199436	178605	183325	178998	194344	182695	183651	185771	185291	188497	185123	180871	183018	189678	203652	198550	172865	171440	189444	183593	185802	188468	5828.81	38170.7	5504.43	7679.7	6372.84	2012.81	9091.66	2606.72
271.1653__295.88	44102.7	39715.4	38250.3	57142.5	41484.2	43588.8	41773.2	42816.6	55085	41374.6	52921.1	50635.7	40586.9	49548.9	53783.3	33020.5	53771.8	55416.9	42038.9	47193.8	45582.1	49950.9	42766	43512.3	43250.2	37838.1	51129.6	44659.7	37666.3	51148.3	58694	41387.5	47892.8	45863.5	44139	44927.6	49495.2	46288.4	45012.3	42823.4	48997.2	7589.21	5744.47	57447.3	9141.2	2962.91	6424.26	6473.08	3394
271.2266__683.78	13950	12200.9	17029.4	14721.2	12190.2	10452.8	20025.9	11867.4	14239.9	22220.9	10159.2	13778.8	13247.1	14766.7	11303.2	14120.7	12551.1	9929.28	19737.6	11521.6	12805.5	15388.5	11145.1	10252.6	8378.84	22341.1	9989.63	11844.2	10573	15333.2	7403.92	11807.9	10522.2	8866.7	14018.3	15761.4	12651	13572.1	11594.1	13687	10786.8	2013.09	5137.39	7467.31	3769.33	2655.38	5821.14	3037.8	900.283
273.0606__188.27	17404.1	17801.1	16164.5	17729.8	16664.7	16307.7	15778.5	14017.9	15760.4	16450.4	14576.7	18363.6	13358.4	15971	14807.9	14638.1	14837.1	13778.6	15720	15609.6	16749.9	17785.9	14065.4	16275.4	14771.2	11344.3	15055.5	17225.6	14689.8	13970.5	14225.9	14410.8	13283	12317.9	17152.8	15663	15415.5	14916.7	15929.6	14578.8	13641.6	712.636	970.154	3434.57	791.301	1504.63	2429.46	854.706	318.701
274.071__455.62	10585.6	9834.72	9333.61	12986.2	9540.53	10820.5	9631.62	11433.2	17228.1	19430	15734.1	13518.1	11544	15941.2	18301.8	15020.1	14001.8	11700.8	13397.1	10699.1	12041.4	12765.7	14782.7	10887.8	11663.4	15573.7	12813.1	9861.91	9810.92	12027.7	11554.3	10862.1	13747.2	15036.2	10456.1	13708.7	15007.8	12963.8	12428.2	12014.9	12645.5	1491.86	4337.68	6692.27	1747.68	1480.28	2756.52	1708.96	667.179
277.1217__372.7	8163.71	8703.51	8931.61	9823.5	9219.29	9639.49	8223.58	8520.38	8266.51	6548.5	9490.42	9300.3	7542.98	4480.77	9136.58	7461.21	8492.37	8431.6	8300.41	8567.09	10083.3	10150.5	8695.48	9555.6	9229.22	8003.68	8536.09	10404.5	9018.81	8922.22	9131.88	3774.29	8838.99	8366.41	8968.32	8239.69	7990.21	8250.54	9542.83	8990.78	7806.76	615.059	1106.72	16336.1	451.938	607.854	1029.66	2271.55	275.063
277.216__679.31	22572.5	17335.7	17342.1	26392.2	19019.2	17156.5	82144.6	15620.8	15816.3	18826.8	17319.4	19202.9	16195.7	19318.2	14251.3	15794.6	17872.3	9863.61	12911.9	12204.6	18527.8	15813	22801.5	14620.9	23159.3	19808	20082.6	18092.1	18218.2	23505.1	22679.5	21522.4	18988.9	23497.6	20532.3	29913	17257.5	13729.4	18984.5	19050.2	22038.7	3911.08	29226.5	14733.4	3137.13	3914.93	1040.88	1887.93	1749.09
277.216__820.02	17669.7	20371.9	17299.5	18163.4	17506.5	18377.6	17613.3	15640.7	17362.1	14642.1	18242.2	20323.3	15891.2	16104.5	19168.5	15963	17051.6	17400.2	19490.4	18355.6	18505	20467.2	15271.9	19493.2	18269.3	14623.4	20753.7	18154.7	16757	18749.1	17663.7	16616.5	17210.5	17345.1	18202.2	16727.1	17945.9	17652.2	18401.3	17572.2	17517	1254.15	1536.24	13645.9	1337.09	1954.58	2570.45	786.452	560.874
279.2316__699.14	32271.2	17335.5	20925.3	40638.5	21425.6	23836.1	123601	20307.7	20467.1	23352.8	22421.2	19530.6	21163.9	22462	19358.7	25427.8	24885.7	18327	16170.7	15987.8	23716	20443.9	27601.3	19739.3	26795.2	21263.4	23977.5	18532.2	21501.7	28617.6	25464.8	23114.8	20674.1	30415.9	26519.2	42313	20987.3	20159.8	23659.1	21318.7	25657.4	9669.75	45470.2	46193.1	4657.37	3573.57	2226.39	3960.46	4324.44
281.2473__726.9	20152.8	9593.68	12345.5	36666.7	10380.3	13247.7	81233.6	11955.1	13029.8	14871.5	14303.3	12330.8	12654.1	14061.6	10395.7	20045.8	16801.3	10733.5	11891.6	12703.7	16793.9	16210.5	13143.6	13528.8	15123.5	24296.2	15155.4	13587.9	10926.5	17339.2	14138.6	10770.1	13297.7	11564.3	17827.8	26867.5	12749.1	14435.2	14960.1	15991.5	13422	11331.7	30409.5	6521.45	3880.96	1604.78	5805.15	2566.95	5067.7
283.0813__335.68	72722.9	82963.3	79703.7	88044.4	95606.6	77788.8	90727.6	78472.6	81865.9	84643	75211.5	83269.2	85750.1	84828.1	78294.1	87197.1	85554.7	84074.3	74320.7	68564.2	72401.8	84631.3	86818.4	74753.1	77536.5	93072.2	64284	86176.2	79803.1	85250.2	79561	87028.7	77451.6	73153.3	83808.2	82699.6	81470.6	79942.2	79228.2	80833.9	80489	8625.41	5265.54	808407	8097.34	6250.84	12292	5686.29	3857.4
283.2629__766.26	36232.1	35761.8	47814.5	41689.2	33208.3	33589.2	51008	50008.6	36568.3	36774.8	45656.4	33345.8	36402.1	34336.8	32041.3	30748.6	32642.1	35498.9	36690.7	36064.1	41184.8	37668.3	37253.2	37882.1	40352	42956.3	34031.6	42312.8	39323.8	39734.2	39698.1	37657	37504	35317.4	38941.2	41589.8	36356.5	34328.9	38868.1	39656.1	37982.1	5843.82	8246.06	143962	2530.9	1774	4070.01	1833.69	2613.43
285.0605__268.31	11890	17532	14747.2	16383.3	15084.2	9644.67	14585.6	15340.3	16006.8	19079.8	15054.5	15824.3	16200.2	14743.9	18715	18888.5	19039.9	18349.2	18042.1	13451.2	14684.2	17019.2	17482.1	18252.7	15919.7	19536.1	17927.8	16942.6	17743.1	16694.3	15685.2	16329	16966.5	20091.7	15127.3	14931.4	16107.6	17554.2	16671.6	18037.4	17153.3	2120.53	3413.28	9553.33	2328.75	1395.77	1086.8	1711.35	948.332
287.0763__201.96	9439.6	11206.7	10433.8	11672.9	10452.5	10163.2	9995.61	9739.5	11892.5	10501.3	11148.9	11189.2	9661.5	10719.7	10768.9	10631.1	12438.5	13213.9	10613.3	12817.2	12042.4	11112.5	12007.7	12789.4	9433.2	10946.7	14692.6	12263.6	10791.4	11556.5	12465.6	12488.3	11941.3	12361	10641.1	10458.4	10697.6	11942.8	11477	12173.6	12162.5	852.449	848.031	32361.1	1236.33	1287.79	1804.54	404.219	381.227
289.0818__380.3	18583.5	21871.7	21529.1	19958.3	17872.6	18025.5	18797.2	19600.5	20681.5	19152.2	16088.9	24075	18549.7	19758.2	19563	20850	21202.2	22266.4	21388	19224.9	20019.4	22151	18402.6	22045	19780.6	18904.3	21105.9	21929.4	21167.1	19748.9	19246.4	22193.1	21602.5	19603.4	19963.1	19251.4	19607	20986.3	20479.7	20776.7	20478.8	1758.48	985.666	6205.36	1114.44	1601.46	1303.25	1324.74	786.416
291.1074__242.86	6870.59	11337.7	9323.4	13199.1	10657.6	11708.1	11687.1	9769.89	11487	8848.5	8674.1	9989.8	12442.8	9102.8	8749.39	11667.7	12694.1	11838	8195.9	7608.49	9123.5	10087.1	10344.3	12589.3	9016.59	8759.91	10734.1	9367.49	9229.11	9488.21	10031	11580.2	10696.6	11278.1	10277.7	10700.1	9791.78	10400.8	10232.2	9522.66	10614.8	2362.29	1313.69	8595.51	2323.16	1440.18	848.458	864.394	1056.45
291.1953__603.05	4703.04	1760.9	5083.19	6823.5	5231.12	3941.07	605.153	4588.2	4886.59	8601.48	4075.47	2300.44	8023.61	7817.32	2603.53	9072.73	4172.1	5805.87	1084.51	618.87	3100.39	878.557	13176.7	1871.35	8120.38	6131.7	3571.24	4291.13	5479.06	6011.33	7436.62	8003.54	3096.91	9074.05	4720.35	4524.5	4964.07	4150.81	5429.47	4868.28	6724.49	1842.17	2848.62	10573.5	3494.34	5149.17	1152.49	2309.3	823.845
293.1231__335.37	9261.41	4406.41	9503.6	11656.2	11370	5730.2	5015.61	10588.6	6763.69	13164.2	11339.6	12666.8	6474.3	6951.89	13171.3	12845.7	14576.7	17021	13266.5	12166.6	10778	14210.5	13409.1	12137.5	11260.9	14840.3	12895.3	15676.4	9949.42	15865.9	14076.6	18807.7	11044.4	18298.9	9239.52	8252.46	10120.8	13975.3	12359.2	13340.4	15618.7	2907.25	3487.05	5720.07	1916.24	1439.21	2543.19	3190.48	1300.16
295.1265__337.47	5960.56	6242.45	6320.5	7543.3	7360.09	6304.59	6973.12	7196.59	6037.61	3688.79	7922.28	6861.12	7797.08	6888.69	5687.69	7779.91	7899.69	3758.31	7945.19	5780.09	3077.8	7993.79	3399	5464.66	8215.09	9290.5	5419.21	7686.61	6276.98	9586.71	7126.39	6933.71	6403.09	8935.81	6685.38	6040.14	7031.37	6632.64	5630.07	7168.33	7797.14	715.183	1397.02	12250.7	1846.15	2438.68	1695.69	1381.84	319.84
297.0969__359.72	2753.32	6429.49	6040.09	6620.09	6519.3	6295.19	5739.03	4846.97	5065.69	4658.56	5415.38	5113.87	4463.3	4867.69	5291.7	5006.11	5275.38	4730.82	5609.5	4321.23	6058.48	5225.8	5174.9	5175.3	5165.29	5500.08	4681.01	5823.69	5931.2	5233.79	5507.5	4840.2	4803.71	4373.18	5672.46	5321.09	5030.39	4988.61	5359.95	5483.99	4951.68	1646.57	680.537	16587.1	494.949	391.207	565.811	435.174	736.368
297.1518__624.42	11892.2	9349.11	5197.96	4630.12	13704.3	15340.6	5429.43	49871.3	14390.7	5297.51	8768.46	34826.7	18008.8	12216.6	27144.8	19971.4	9774.23	5837.81	13556.2	3693.25	19979.2	2635.74	11840.7	5125.64	13970.2	5192.11	16314.7	8460.24	10549.1	22772.7	9770.39	8328.4	13114.4	4062.39	8954.75	18065.9	20193.1	10566.6	10710.3	10129	11609.7	4004.96	18406.7	21485.4	6473.41	6967.86	4676.08	7035.43	1791.07
297.2422__690.11	5372.86	4116.82	4319.8	8845.01	3882.92	3590.77	6558.8	5294.18	6520.23	6044.3	4547.11	5226.34	5590.11	5279.77	4837.65	4723.59	4847.32	4813.22	5148.3	4760.41	4994.91	5392.46	4176.56	3476.81	3362.86	6011.97	3571.08	4920.18	3483.84	6112.29	4298.75	3193.2	5388.67	5055.47	5307.48	5601.66	5096.19	4858.57	4280.72	4496.77	4809.68	2057.97	1234.31	7953.74	168.806	900.78	1205.27	1114.28	920.353
299.076__214.4	19308.2	9419.5	27235.8	1413.5	1135.21	11296.4	7742.71	11539.9	20736.9	997.11	26210.5	16336.5	5503.53	9073.48	22733.3	15462.4	23882.7	15995.8	28434.3	16799.9	18682.3	967.385	19611	17196.1	21168.9	18681.8	20666.6	8614.12	10437.8	17608.2	22580.2	17447.3	21604.6	16609.3	11702.4	10462.6	15971.5	20115	15525.1	14600.1	19169.9	11422.3	7148.61	51725.8	5766.51	8264.9	5961.54	2716.65	5108.2
299.076__226.43	31759.7	33263.2	40800.2	31478.6	39202.7	39393.7	32439.1	34342.9	30764.7	34875.3	32501.3	32162.4	33379.7	35470.1	41231.3	34683.9	35654.4	31007.3	39661	34466.9	37592.1	39933.7	43371.4	34490.8	37551.9	32959.8	29991.7	38716	39032.1	31808.5	34759.1	33986.1	30395.3	34972.1	35300.9	34363.1	34949	35094.7	38588	35174.9	33184.2	4380.89	3248.85	24912.3	3099.77	3299.4	4441.83	1999.41	1959.19
299.1963__465.65	10443.6	6790.33	14133.9	5256.21	11986.6	13875.3	5026.62	8356.34	5315.63	3199.58	14527.6	5905.49	3867.51	11379.3	14314.2	4689.41	6574.3	4816.38	12948.6	11638	14099	5220.88	17004.4	4368.2	12800.4	7636.01	10802.3	9472.49	15768.6	9648.61	14848.8	6429.39	6265.69	10043.6	9722.13	7154.7	9998.81	8133.34	10698.6	10919.8	9447.23	3662.38	4188.22	6891.26	3897.53	5608.54	3483.41	3492.95	1637.87
300.0714__201.02	13141.8	15596.4	15652.3	17104.8	14136.6	17793.3	13340.3	13614.3	13743.9	14372.5	13695	14527.1	13524.9	11789.3	14515.5	14010.4	16573	13394.1	14258	10044.2	13875.5	14902	14704	15028	13623.1	14331.8	14181.7	16643.6	13827	12280.1	12376.5	15458	15023.9	16368.1	15126.4	14572.9	13610.4	13655.9	14426.5	14746	14301.3	1527.24	1839.6	4527.12	2351.1	635.206	1282.62	1865.6	683.003
301.0917__281.49	6430.1	8860.23	3818.69	3868.01	4631.28	6978.88	8576.18	3999.79	7957.89	8532.89	7542.09	9744.93	4347.01	3714.1	7557.29	10662.1	4238.58	9833.38	3817.4	7593.67	8736.31	9571.69	10231.9	8781.61	8586.18	9864.92	9301.12	9778.57	9617.62	9795.71	9016.81	11962.5	9532.31	9539.11	5521.66	7209.12	6581.08	7229.02	9181.55	9640.56	9969.28	2144.69	1906.22	14098.8	3133.83	701.457	248.414	1149.59	959.134
303.071__211.25	62206.5	65045.3	64889.9	82472.6	66526.6	70359.1	58854.2	67900.6	71880.6	60463	65156.1	75816.3	66025.9	66207.1	80600.4	67018.7	85411.9	87386.1	70155	68321	76605.8	81698.6	72876.7	79745.7	73821.2	62319.1	78895.5	81316.3	65786.5	73029.4	76490.4	74362.8	80215.2	80856.2	68228.2	65891.5	70761.2	75658.5	76949.6	72079.4	76990.8	8113.79	5891.9	8624.58	9892.42	3770.42	9427.69	3470.84	3628.6
304.0815__345.62	29476.9	28595.4	30821.5	41376	33325.8	35551.1	25732.2	26397.8	38670.9	42856.5	42171.6	40670.5	30506	45382.3	42977.1	43773.3	40244.5	37776.9	32115.1	23778.4	33518.5	31075.7	42658.6	29457.9	40389.2	32473.8	30985.6	31279.4	28336.9	30839.7	32390.2	31645.5	31378.5	40114.5	32719.1	33841.7	40341.5	35537.7	35420	30768.9	33273.7	5158.19	7561.18	13626.9	7826.06	5812.17	1744.4	3864.72	2306.81
305.0866__231.94	7085.21	7321.6	8237.86	9013.59	8458.09	6708.47	6540.11	7180.71	8696.01	6638.3	12342.4	8828.3	5245.55	7502.4	6045.31	4352.3	9231.79	9075.3	8943.3	8293.21	10456.4	8954.49	6994.09	8710.5	9597.59	8227.31	7755.99	9830.6	7322.48	9533	8770.8	8286.69	9601.59	8375.88	8023.27	7152.72	7992.79	7979.18	8942.61	8284.1	8913.59	804.386	897.191	7839.76	2058.7	1281.73	1095.22	624.409	359.733
308.0764__324.15	8673.81	4005.28	8107.89	10821.2	7277.41	8847.58	4104.31	3187.49	7554.2	8121.41	12358.8	14260.6	6435.71	12830	6481.3	10547.9	9179.81	9149.88	11731.1	13614.6	13325.4	11996.7	10253.6	10997.2	10778.1	9734.68	13558.5	11535.2	9270.88	4432.92	11432	9621.81	10438.3	9328.37	7777.12	6363	10473.3	10844.6	11470.2	11024.8	9050.68	2482.76	2543.11	6315.92	1883.51	1214.71	1951.14	2707.54	1110.32
309.1179__330.7	51236	61666.9	54285.8	59510.3	60536.6	60591.5	52985.4	46618.5	45399.2	50395.1	61769.1	58067.1	47113	50878	58812.1	55198.5	57269.3	51201.3	58580.9	50568.2	56309.6	55964.6	61870.5	57859.1	53073.8	57702.6	57368.7	65233.4	61500.8	56854.6	59547.5	62161.4	55558.6	58828.3	57447.1	51197.9	55327.9	54563.7	57015.5	60451.4	58590.1	4477.17	6055.47	12774.5	3575.3	3218.02	3698.11	2546.04	2002.25
309.2784__772.44	44224.5	17143.2	16789.5	68202.8	14472.2	22999	109189	21636.7	24371.8	30653.7	19916.7	21576.4	25434.8	30434.2	22632.8	47822.3	22632	21100.3	18959.4	21082.1	26357.2	33367.8	20380.1	20487.5	16009	25767.5	16747.9	20157.2	14168.7	37072.8	24388.9	22216.8	24086.5	22231.1	32166.4	41770	23999	26319.2	23320.3	19210.3	25999.2	23554.5	37846	6145.33	12091.4	6713.79	5012.43	6272.6	10533.9
311.1672__738.29	25954.7	21196.6	24676.7	25054.7	55951.1	59376.8	14211.3	175984	56670.4	27092.3	34573.2	122229	75756.2	27912.5	100103	76526.8	24773.9	12307	53818.5	18584.3	79688.3	16469.5	58042.9	23361.4	29472.5	13298.6	68102.8	35629	46013.6	83491.4	24625.9	38625.2	53677.2	21546.1	30566.8	66666.9	72114.8	37202.1	41406.9	40761	44393.2	14304.8	64072.1	2904.92	27126.5	26609	22771.9	25302.5	6397.31
311.1672__707.17	22041.5	13038.9	20763.1	18608	27025.3	2191.43	10719.4	136530	22833.5	20196.4	15575.7	48753.7	32622.5	43337.2	82393.2	63105.6	1550.76	16873.2	37323	16999.1	63015.1	9248.42	40518.6	20939.1	46066.3	18891.6	53784	14240.6	14862.2	68143.9	32307.2	13777.9	2040.32	19043.6	20295.4	38494.1	44536.5	27170.3	35957.5	25444.6	27062.6	5100.57	55408.3	2617.99	23771.1	21178	19005.1	25407.1	2281.05
311.1672__686.63	30702.5	59346.6	29965.6	26100.4	91021.2	106190	38667	253186	77999.3	41180.3	61429.4	236169	119587	61710.5	165048	136518	63520.8	42835.2	89829.3	23786.2	136456	26320.8	83524.2	29427.6	93707.4	39287.7	107177	55991.2	68783.1	154623	44365	53909.4	95231.7	74273.8	47427.3	103444	128789	71297.9	73887.2	67809.7	84480.6	27757.7	88247.3	3327.97	43946.2	46475.1	28890	43828.2	12413.6
313.0917__280.38	6740.67	7344.32	7251.4	8066.18	3010.19	6950.5	5924.62	6902.91	7301.6	5847.2	3430.32	8307.39	4283.71	6404.18	8828.29	7542.31	7697.3	8681.99	6816.4	7264.4	8310.6	8504.51	7520.98	5479.51	4729.59	6056.2	9644.8	8281.39	7513	6979.51	4913.58	3858.9	8450.39	8718.91	6482.55	6585.37	6250.78	7600.48	6909.04	7873.85	6584.26	1997.85	657.384	24648.4	691.04	1708.65	1498.49	2145.58	893.465
315.1073__340.81	5927.8	7137.48	8281.7	5358.18	9994.89	5760.11	7875.1	7228.52	6363.42	7630.29	5250.8	6129.91	6404.83	5743.6	6115.54	6922.3	6132.39	5560.92	6790.9	5344.9	5646.71	6522.21	7247.38	2942.29	6291.21	8892.32	5414.21	6565.3	8129.38	6688.61	5628.61	8147.98	5779	5468.23	7340.01	6971.49	5928.93	6150.28	5729.96	7250.3	6342.49	1864.01	887.947	11626.5	707.586	1660.07	1560.92	1114.8	833.612
321.0552__335.47	6147.1	7522.49	7057.3	7465.71	8062.69	3488.8	7558.39	6587.29	6629.32	6171.51	6621.39	6791.61	6079.58	6243.38	6810.42	6306.01	7725.28	6656.42	6075.01	5025.42	5344.34	6737.22	7052.41	5350.74	6107.18	7659.81	3944.62	7816.92	6810.29	7021.21	6408.11	7476.21	6640.11	5523.6	7251.06	6087.06	6509.27	6357.63	6118.38	6557.91	6613.85	713.224	1538.44	7010.71	976.863	781.651	1797.43	731.655	318.963
321.1082__301.2	5600.11	4466.72	4264.2	7264.19	4109.27	2981.2	5750.64	3436.3	5227.51	6489.82	9829.01	11234.9	4775.22	11036.5	5441.7	3462.51	3222.51	7858.01	8539.9	9588.8	9304.39	9179.87	7209.87	8937.92	6342.02	5458.9	9531.81	5986.29	5081.57	4833.63	6939.75	2870.2	2960.71	6141.69	5140.9	4777.09	8463.47	6534.35	8194.82	6514.64	4749.2	1323.5	1508.89	11279.8	2979.45	1337.6	2045.38	1835.35	591.889
321.1179__352.93	5100.5	6267.11	5481.89	6594.79	6753.31	3469.02	6059.29	5217.71	5298.7	4536.77	5099.41	4678.03	5189.98	4546.01	5571.8	5142.59	4704.21	4252.93	4776.88	4475.38	4962.18	5065.5	2389.41	5066.5	5361	4772.03	4362.78	5164.84	5517.26	4613.01	5149.09	4817.27	4340.51	4965.02	6039.52	4916.3	5017.05	4670.4	4568.92	4954.23	4776.98	718.04	972.392	6598.8	334.572	1227.45	498.116	313.388	321.117
321.1179__292.7	5295.19	8878.99	11259	7932.06	9070.2	14229.1	6354	9544.49	7014.73	5717.31	11118.2	7270.84	6703.86	7286.22	11451.9	6926.61	6914.39	6558.41	8860.09	5594.91	9170.47	6692.99	10508.5	6144.89	9921.7	6809.92	7978.3	9155.91	10307.9	6410.2	8622.19	9994	8010.81	6885.11	8487.08	8571.93	8766.21	6970.88	8487.71	8563.01	7984.46	2160.63	3480.04	57130.8	1187.19	1956.78	1506.81	1425.88	966.263
322.0919__349.93	17681.3	40914.7	21560.9	25828.5	32127.4	22799	37193.2	24933.9	42774.3	40803.5	12487.6	49414.1	26162.2	20838.4	40267.7	24446.3	30908.1	35022.8	26906.9	24786.2	25996.4	30611.8	24807.6	39744.8	25327.7	40610.5	35256.6	31184.2	25282.1	43540	16129.5	45578.7	52679.9	53472.5	27622.5	33700.8	29834	28414.1	29297.7	33083.3	42280.1	9161.96	9228.79	7094.55	4502.01	6278.73	6476.82	15245.9	4097.35
322.0919__339.15	14508.2	15398.7	16673.6	18276.3	13249.2	16057.1	13598	12575.7	14251.9	16116.3	19103.2	21156.8	12177.4	19455.2	15801.8	16962	16541.1	18212.4	21857.4	21224.1	22462.5	20231.2	18914.8	22144	18713.1	16602.1	25750.9	20868.6	18565.5	17203.5	18647.1	19568.6	17612.3	21830.3	15621.2	14519.8	17538.9	18959.4	20493.1	20446.8	18972.3	1941.11	1550.24	28311.5	2445.58	1755.84	3942.6	1844.43	868.091
323.0395__420.6	6641.01	5073.8	9815.7	8831.29	8102.78	5151.01	7107.89	6071.99	9227.8	10347.5	5128.1	9688.3	5631.29	8758.31	6360.2	8911.91	12100.4	10695.4	9505.2	8377.7	8366.19	8955.79	10461.9	9646.09	5403.79	6027.8	8926.39	9416.28	10183.5	9265	9996.1	6691.61	5311.89	11843.4	7692.92	7581.24	7113.24	9918.12	8566.75	8638.49	8621.6	1866.57	2166.29	5629.9	1493.51	1933.42	1815.73	2615.45	834.756
323.1333__387.18	15679.8	13290.1	18568.3	14577.8	19943	19704.3	15415.5	14334.8	13739.1	15380.8	24323.1	17162.5	15298.2	19067.6	17770.1	17382.7	17481.6	15754.8	15903.2	14306.9	17627.8	12540.2	23234.4	12165.1	20347.4	23293.9	14123.2	18502.3	22218.8	19263.9	18892.6	18363.7	15660.2	17730.6	16411.8	15714.9	18724.3	16165.8	17183	19534.6	17982.2	2773.26	2341.22	2259.06	1313.92	4836.46	4150.72	1420.58	1240.24
323.1334__289.76	17058.4	20109	19275.2	19916.2	17662	19035.4	16532.4	19446.4	18794.8	20029.5	20260	23092.3	18061.7	20486.6	24538.1	22278	20873.6	23644.3	27253.7	22397.7	22589.1	22934.7	23568.2	24113.7	24304	19629.7	34419.2	21590.5	21724.4	21495.7	22064.5	23390.3	19874.2	30232.6	18804.2	18767.7	21287.7	23289.4	23502	24340.9	23411.5	1370.51	1334.32	6386.85	2423.62	737.72	6786.71	4016.39	612.912
323.1335__299.29	47790.4	49535.7	56553.4	45974.1	35827.5	51212	35615.6	41230.1	43574.9	58301.6	46959.3	51317.9	38338.3	46847	53908.9	49192.2	43836.5	46678	53150.5	52405.9	55329.4	50876.2	61754.3	55686.6	55682.6	46495	82617.9	47826.7	53733.5	38836.5	46946.1	52017.2	43458.5	79660.5	47136.2	45986.9	47474.3	49052.6	55865.8	57668.3	52183.8	7485.09	8873.57	41563.9	3902.05	3870.52	16927.9	16099	3347.43
325.0917__327.08	41238.1	36403	67407	29848.5	51494.8	64911.7	57631.2	41378.9	35681.1	53009.9	53315.8	30378.8	31944.9	44631.5	49421.5	34907.7	33854.7	32143.3	62962.5	33451.7	36376	38360.8	44961.4	34303.3	39598.5	49263	31512.9	32244.8	55092.1	28198.2	30750.7	40359.7	32893.3	40072.2	45278.3	50522.6	41938.5	39464	38720	42028.2	34454.8	14675.6	11912.6	15689.4	13173.3	4026.69	11962.4	5516.5	6563.15
325.0917__307.79	36009.9	25317.3	61386.8	22981.6	43413.3	47699.2	38069.6	27182.5	25636.7	35871.7	38364.8	22070.6	24658.2	29929.2	31713.7	25178.3	25949.1	19160.3	32545.5	21355	25530.6	26370.2	41813.4	23375.7	29544.2	37925.6	23452.2	25186.9	47091.2	18486.6	21994.4	26385.1	21952.7	35397	37821.8	34892	29347.3	24837.6	29326.8	33414	24843.2	15543.9	8946.74	5109.85	5126.46	7323.43	11170.5	6531.39	6951.45
325.1828__825.17	46474.6	69347	1033.26	59401.2	96246	111828	47790	348654	56941	29951	72563.1	238130	83303.2	118058	66929	190078	81869.5	46559.9	94152.6	1263.98	151018	34397.2	12258.9	984.964	54017.1	50440.9	133725	72218.8	45263	71856.7	41897.9	44431.6	98796.2	1100.96	54500.4	119033	115797	82784.9	50535.3	75412	51616.7	35036.7	131951	52483.4	69999.8	59769.8	40592	36515.4	15668.9
325.1829__593.21	5583.63	27501.4	30484.3	13563	28886.2	13849.1	47534.3	41684.2	11652.2	15688.2	23598.1	8828.42	82041.1	16125.2	14582.2	6423.4	10651.1	33466	4313.75	1186.17	5592.97	12033.9	15298.3	46197.7	757.27	1149.05	23763.6	6619.35	6604.05	16933	11031.6	21310.8	3920.54	11994.5	21203.7	26081.6	29035	11208.1	15976	9534.01	13038.1	11036.1	17099.2	14997.8	12909.2	17809.9	9829.69	6554.65	4935.48
327.1073__301.69	8143.47	8119.6	11292.2	8249.78	9565.79	10893.7	6855.59	9432.38	7726.38	9729.99	11085.4	8192.9	8836.58	10048.9	12005	9544.1	8953.21	9983.38	11470	10301	10525.4	9533.92	12224.3	9809.71	11157.9	8856.21	10760.4	8560.89	11352.7	8011.31	10298	10319.6	9244.49	11944.5	9074.17	8927.61	10033.8	10050.3	10650.2	9882.55	9963.59	1380.07	1620.21	13250.9	941.104	1084.38	1382.29	1456.99	617.187
329.0866__231.41	7823.71	8123.4	10088	8745.5	8905.9	9409.49	8370.41	9005.6	8848.19	10336	8779.5	10114.7	9775.9	10497.7	9874.71	9683.79	10708.9	10505	10875.9	9734.61	9783.51	11243.5	11186.9	10395.2	9221.79	9059.9	10730.6	11109.4	5575.51	8701.2	8713.91	9203.2	9926.39	10522.4	8737.3	9193.94	9808.5	10301.6	10366.2	9118.85	9413.43	875.272	738.921	6015.29	556.835	879.379	2524.47	795.89	391.433
329.0866__335.67	214890	237853	235484	257351	275705	229533	263622	233716	237722	249670	216148	246227	254907	249707	225844	255301	249811	244606	215754	198404	209520	241868	251860	214718	227917	276345	186570	250792	234140	252665	234146	257438	226757	212918	244257	242852	238567	232775	229177	236962	236785	23134.4	13829.7	3730.86	24539.3	17836.9	37813.6	18411.1	10346
330.0454__65.31	9035.77	25737	37269.1	3458.94	23635.6	28343	12212.5	13682.2	3925.81	25685.5	9688.7	9871.06	26450.7	12101.7	4551.41	40961	11037.4	8972.69	24474.9	6815.81	9896.01	18798.7	41664.8	18114.3	37724.9	41518.8	2958.77	19795.2	37649.7	6314.05	380.392	8156.5	1040.17	22611.1	19827.3	16769.8	12532.7	18452.3	25239.7	25480.6	7700.44	13583.3	10108.2	12833.9	14345.4	13723.6	17747	8977.75	6074.64
334.0918__497.02	4890.09	2752.41	4973.31	6435.29	4119.31	5971.41	5665.02	3019.7	9140.79	11054.6	8080.61	7149.51	5673.48	4467.91	5293.92	7687.29	3800.81	6039.28	8968.49	5845.69	6321.29	8344.09	6988.49	6698.61	5762.33	7615.11	4000.8	5151.49	5526.76	5636.49	4797.71	4255.34	6273.98	8048.81	4634.08	6970.3	6133.08	6468.31	6822.96	5573.54	5802.47	1344.49	3150.45	14584.4	1963.68	966.09	1507.96	1474.71	601.276
334.0919__455.62	22837.3	22127.8	20296.4	29997.2	21875.4	24977.1	22445.6	25379.3	39329.6	41434.6	34854.3	29313.9	25524.4	34943.2	39273.5	33945.1	31754.3	25564.1	28732.1	22635	26693	28128.7	33536.2	24798.7	25508.9	33301	27757.5	22049.8	21796.9	26345.6	24637.7	24943.3	29607.1	32916.1	23426.8	30713.2	32781.9	28526.1	27733.1	26226.3	27690	3788.49	8928.83	3740.31	4563.67	3481.09	5460.74	3523.34	1694.27
335.1335__362.99	7147.42	7560.29	9117.31	7768.59	9234.78	10508	5997.41	6012.32	6138.49	5948.42	9308.08	5874.31	6127.61	6976.7	8848.39	7824.39	7069.77	6169.7	4330.71	3371.2	8500.02	6295.49	10362.3	6650.41	9381.51	7538.7	7810.68	7782.19	10061.4	6117.6	8984.3	6944.29	6386.09	7756.72	8165.68	6920.93	7427.02	5753.15	8237.95	8298.25	7237.8	949.948	2006.45	4722.85	1863.74	1745.19	1181.76	1160.38	424.83
336.1075__447.47	1902.25	2190.05	3940.63	1093.85	3675.27	6822.11	6737.62	6421.72	5265.11	13333.8	6730.18	4524.18	7400.49	10056.7	8017.2	9923.47	8516.41	4796.38	13922.5	5206.29	1384.63	1207.58	3281.75	2080.73	683.875	3853.89	507.887	1232.47	2271	1120.08	566.801	1346.51	436.986	425.057	2560.41	7716.07	7345.76	8473.02	1727.71	1966.31	779.087	1211.31	3201.48	3360.19	3741.39	1002.18	1451.59	425.934	541.714
338.0868__213.29	5374.05	8818.2	7180	1027.12	5398.32	6211.99	6983.01	9066.81	6631.7	10310.9	6334.12	9113.2	5672.6	7286.85	10332	4608.9	7037.6	12748.3	7721	5041.71	3943.8	9611.2	4008.5	13231.5	12579.1	6137.2	16530.4	5962.7	10259.3	9146.3	9622.5	5596.3	16199.6	8916.3	5559.54	7840.88	7747.76	7431.5	8674.82	9722.4	9896.2	2908.95	1764.6	4195.05	3247.51	4501.13	4953.99	3867.15	1300.92
339.0708__420.6	389438	468983	448513	458969	460974	747837	425858	505452	478204	508565	524038	756545	480666	484953	939703	494357	949696	572487	511517	472742	460718	491843	509993	524579	536608	500323	570720	826862	493191	768771	813663	856234	805133	920877	445376	533183	637181	600160	504748	597774	832936	32110.5	124492	37610.7	198890	29753.2	156682	58176.6	14360.2
339.1071__494.36	6905.29	9777.52	10094.7	9484.69	13391.5	5111.42	10171.8	11449.5	5151.81	8940.38	8243.41	9053.2	12190	9746.32	12063.3	11911.9	14097.5	7170.23	11465.3	9367.99	10213.9	10138.4	13298.7	12482.4	11123	12439.6	13824.5	11116.8	7793.23	11768.2	13225.7	17407.4	14022.1	13198.9	9930.74	8164.98	10259.2	10802.6	11451.3	11293.5	13924.5	2311.9	2907.75	15261.7	2635.25	1399.87	2582.16	2109.76	1033.91
341.0834__228.26	7859.8	13575.4	13822.8	9921.9	11003.1	12764.6	10756	5014.7	10562	15258.8	12621.4	10544.7	11793.2	12143.7	15598.7	16943.5	13789.3	12833.6	12434.5	7898	10584.2	4616.6	15447.3	11200.7	16639.1	14232.3	12922	13037.1	10504.2	13728.3	10379.2	16595.1	11569.9	18580.5	11236.6	10871.2	12540.3	12779.8	11697.6	12673.9	14170.6	2517.15	3782.97	8364.65	3252.29	4746.2	1563.08	3415.38	1125.71
341.0838__186.94	12447.1	20083.3	21277.4	17752.2	19272.8	18556.7	16352.5	15223.1	10060.5	24229.2	20431.9	19107.3	8265.59	20449.1	24849.3	27095.3	22354.1	12310.7	22544.5	13477.3	8912.4	16329.1	12285.8	18975.6	28911.8	23312.8	9946.9	21557.3	16073.8	24041.5	20890.6	27479.2	20345.8	29427.9	18166.6	16884.4	18620.6	19556.4	17082.9	17722.7	24437	3444.52	5156.34	56312.9	6384.48	7645.96	6031.45	3988.59	1540.44
341.0864__348.58	3194.94	3855.95	3625.1	4376.99	3628.36	5491.38	3546.54	4173.44	4266.47	4553.48	4872.97	5392.33	4647.5	2100.5	4693.69	5245.21	5669.95	2739	5094.24	4614.39	4247.31	5125.78	4571	5432.58	5060.73	3885.04	5883.91	4959.9	3944.03	4405.46	5086.02	4927.32	4970.49	5550.61	3736.27	4406.26	4341.4	4672.56	4887.48	4668.22	4987.98	430.665	709.23	12480.8	1144.83	472.738	948.821	409.107	192.599
341.0866__265.28	10258.1	5527.09	8979.39	9255.11	8437.09	16840.4	9476.33	7591.19	7980.22	12742.9	16677.2	8313.39	8435.59	10069	14896.1	8134.89	9799.08	7425.81	6725.87	3198.82	5124.91	2935.6	10288.7	5305.02	10989.8	5216.08	6707.89	6274.83	6897.91	3838.8	5829.91	6291.19	6360.18	18390.6	8491.36	10926.2	11678.3	7056.89	6928.81	6274.18	8142.14	1784.14	3878.83	21275.2	2439.88	3521.97	752.043	5820.18	797.893
341.1076__62.13	52872	22412.4	17963.5	45531.3	25528	30427	28455.2	22275.5	41602.7	34569.1	28004.6	39668.8	25835.2	50613.8	37925.4	18534.7	32159.8	35351.1	26788.6	24332.7	34331	19829.3	17883.1	24322.6	16929.9	14950	29647.6	22276	16832	34425.2	59935.8	31265.3	32611.9	24187.8	32861.4	31465.9	36409.6	27433.4	22659.2	20926.4	36485.2	15377.4	7193.61	7666.45	6600.1	7117.63	6591.95	13671.6	6876.99
342.0555__345.45	4791.39	5780.18	4961.16	6937.52	6380.75	5704.01	5071.66	4567.54	7080.11	7245.29	7416.79	8237.71	5567.52	8511	8266.21	8054.78	8000.71	7405.72	5256.3	4514.38	6667.58	6498.12	7619.39	6491.04	7487.48	6557.04	6264.23	6259.66	5244.43	6006.17	6030.4	6393.9	6026.13	7657.59	5770.2	5933.72	7599.84	6646.38	6952.72	6081.34	6422.84	914.893	1193.4	28099.9	1648.65	554.871	575.023	708.952	409.153
343.0656__291.41	10678.9	10982.8	12631.8	13670.1	9835.29	12287.8	11284.9	7528.19	9862.89	10134.1	12914.8	12657.3	10200.1	11487.7	11518	11735.9	11091.6	13340.1	11400.1	7263.9	13122.5	13243.6	11671.6	14123.6	12360.9	9965.5	17028.9	14941.2	8277.83	6340.69	7138.11	12189.5	12012.9	11427.3	11559.8	10219.6	11755.6	10966.3	12904.4	12553.4	9821.69	1556.06	1788.2	24974.3	2243.82	930.631	4111.35	2841.86	695.892
345.0814__288.53	8622.92	10209	4587.99	13650.2	6946.7	7773.91	8685.7	7712.9	11471	9140.59	7672.42	19358.1	7974.7	10396.2	8421.88	10049.1	11380.7	16577	9489.2	10991.7	11941.3	18026	5761.09	16136.9	5034.3	8645.5	16412.5	14890.3	6722.72	14026.5	15864.2	13859.1	16835.2	12486.7	8803.37	8956.82	10764.7	11697.5	11379.9	11667.8	14614.3	3417.49	1530.94	552.926	2828.49	5893.91	4707.61	1727.51	1528.35
345.0815__272.92	7331.02	9327.09	7200.79	11395.8	6895.09	6116.9	7957.96	7007.88	10376.8	8391.47	6902.95	19739.7	6934.16	10123.9	7148.4	8564.1	4342.81	13435.5	10265.1	9868.3	12270	18060.1	4904.39	15163.8	10298.8	4364.4	15355.3	12006.6	5341.52	12175.5	14509.5	5793.89	14233.2	11521	8429.96	7970.2	10169.8	9295.16	12139.4	9266.97	11646.6	1915.42	1607.02	8381.68	3296.66	4998.8	5292.07	3515.54	856.602
345.1155__387.18	4861.51	4171.53	5090.6	5348	7372.49	5385.92	5282.7	4567.21	4957.61	4752.22	6707.98	5059.49	4981.49	6051.01	5279.69	5409.8	5130.29	5764.09	3648.6	2918.92	4510.11	3232.25	6931.69	2961.17	6397.18	7050.9	3353.49	5239.18	6038.31	6290.38	5903.29	5806.9	5289.16	5131.21	5368.83	4989.13	5615.93	4574.34	4806.48	5420.47	5684.19	1202.44	345.962	3736.13	1226.78	1804.03	1564.75	472.327	537.745
345.1178__321.52	5505.22	7605	6217.89	7375.91	7356.59	6935.01	6467.2	9197.1	4115.5	6324.2	7918.91	7350.71	8394.49	7860.79	6532.78	6992.68	7893.29	8358.87	4343.79	6870.88	7448.51	7491.69	8847.1	6833.51	8918.51	6956.5	10488.3	9831.7	7642	7710.09	9666.53	7883.59	7637.3	8566.29	6812.12	6607.8	7611.54	6891.9	7907.87	8729.63	8292.76	908.853	1811.31	8144.84	1553.89	927.634	1696.51	851.265	406.452
347.097__319.28	5730.91	4889.18	5094.48	3811.59	6715.91	5329.95	5469.44	4744.29	6738.99	6138.51	10995.5	8098.91	4434.54	3392.41	7985.69	7298.8	8048.4	8283.11	6695.39	3015.8	4566.98	6601.01	3450.4	5402.09	8195.41	7807.59	6146.29	6285.31	5498.81	7665.39	3808.11	6884.4	8327.68	6531.31	5248.41	5684.24	6981.41	6668.3	5643.18	6434.5	6643.38	1072.79	770.396	150554	2136.08	1834.12	977.445	1731.38	479.768
349.149__419.22	9411.06	9364.8	11033.7	9068.97	11169.8	11984.3	8369.21	6977.21	6980.49	6589.28	9513.88	7706.2	7616.49	7702.1	7785.51	8764.08	7176.51	6365.68	9762.3	6554.58	9338.98	7425.21	10173	6057.98	8646.31	8676.68	5631.01	9612.8	9863.7	7421.81	8316.41	7540.19	6274.12	6732.89	10009.7	8180.1	8064.84	7724.63	8328.3	8446.05	7257.08	1006.68	2231.84	7328.75	1478.92	1619.83	1944.97	785.885	450.202
350.0868__345.62	39007.8	38326.1	41716.7	54361.1	43971.4	48051.6	34145.5	36146.7	51151.5	56240	56204.8	54836.5	41352	61482.1	57182.8	57049.6	52119.1	49928.4	43015.3	30895	45022.2	40374.9	56157.5	39516.2	53732.6	43071.6	41240.8	40829.8	37952.8	41014.5	43763.3	41836.6	42105.6	53644.2	43476.6	45147	54211.7	46601.5	46960.7	40773.7	44472.8	6486.76	9612.27	15707	10127.1	7631.99	2118.09	5223.3	2900.97
351.1186__319.29	5615.68	6181.12	6063.49	4047.61	7996.16	7254.17	7858.61	8976.61	10593.6	9660.82	10843.5	11284.1	9135.01	10455.4	12187.1	10472.3	14529.5	16979.1	10005.2	10049.2	9483.39	10762.6	10345.1	10714.4	11148.2	9845.39	12157.2	10871.1	8617.61	11531.8	11743.1	14217.7	13775	13036.6	5980.81	8868.76	10781	12407.1	10490.7	10372.8	12860.8	1412.37	1345.49	23929.2	3181.18	630.897	1504.58	1196.19	631.633
351.1644__391.36	4167.65	5301.23	5059.9	4642.59	4637.61	4520.69	5050.4	4652.67	4304.31	4490.31	4804.2	5805.29	4979.73	4754.71	4563.87	5541.32	4993.89	5648.89	4149	4033.41	4721.39	4435	5089.12	4960.2	4587.72	5494.7	5133.81	4999.88	4848.23	4472.96	4875.4	6085.31	5316.41	4886.6	4761.79	4603.68	4981.56	4873.3	4758.69	5119.16	5127.34	436.605	278.981	4715.84	757.024	267.015	276.209	613.002	195.256
351.1646__489.59	3224.21	4326.39	4219.98	4877.29	5263.19	4349.92	4431.88	4072.57	4084.78	3838.71	8018.91	4361.25	3633.43	4648.07	4255.25	4812.19	3182.1	4632.06	4010.14	3060.66	4029.88	3862.27	5042.39	3182.53	4802.11	5104.51	7249.3	5314.49	4802.8	4695.49	4006	4605.63	4574.62	4115.8	4382.21	4155.57	4983.38	3939.43	4183.84	5617.77	4399.51	773.245	237.918	10839.4	805.02	749.852	1107.77	314.679	345.806
352.1024__351.69	7403.2	8802.91	14789.9	10360.7	10785.1	7752.3	9425.4	12957.1	14998.4	14282.3	10839.1	16689.4	9083.4	12324.7	13949.6	11509.2	9837.31	19838.7	16273.6	14179.8	14677.5	16075	9667.5	12529.8	13865.9	13910.6	20230.6	17028	15886.4	15186.8	14765.7	15825.9	12766.3	18048.3	10428.4	11883.1	12577.2	14327.7	13363.1	16763.9	15318.6	2781.57	3151.13	23216.5	3946.12	2433.45	2645.69	1906.95	1243.96
352.1025__323.3	14126.3	17678.1	14508.1	16392.3	14197.7	7441.05	16550.5	16038.2	16538.1	16480.9	7842.57	18959.2	15195.7	16874.5	16921.2	16168.2	17179.4	18259.6	16987.8	17083.3	8488.29	18996.2	14482.3	7752.28	17161.3	16387.2	16641.9	16657	14481.3	15859.3	14986.8	17336.1	16594.3	14513.4	15380.5	14609.7	15158.6	17135.6	13376.1	16041.9	15858	1583.97	4013	5548.53	745.936	5065.95	1047.7	1150.43	708.374
353.144__359.72	3869.8	5112.9	5525.21	4562.4	3110.52	4761.39	5036.71	4202.86	4053	3540.98	4190.73	4489.84	5430.71	4361.4	4022.26	5543.56	4177.59	3785.12	4581.25	3743.28	4565.02	3395.1	2681.31	4822.09	4024.42	4880.87	3929.44	4050.98	4557.1	3611.51	4494.49	5234.1	4510.86	3613.94	4436.17	4318.99	4498.99	4366.16	3897.59	4354.6	4292.98	966.7	591.686	5185.01	740.554	872.938	443.814	689.07	432.321
355.1021__350.43	96546.4	91466.8	96881.7	105140	87656.3	145613	119257	85927.4	115662	124716	137556	124914	86684.7	140751	99766	110514	94579.9	100717	111570	116495	123340	106324	115913	111819	90029.2	91009.4	120790	107252	103887	84677.7	102863	97380.8	92153.4	105151	95538.2	118235	117934	106775	109485	105735	96445.2	6590.03	21465.2	3912.78	8900.22	12522.5	12236.9	8287.84	2947.15
355.1021__330.33	26300.9	17293.8	22097.6	23586.1	17187.9	92584.5	66425.4	36977.8	68334	78044.1	66961.7	56384.3	22394	68375.9	29578.8	25709.1	19119.1	19151.4	35578.9	35341.3	25826.2	30142.2	17971.8	21594	17996.3	15902.9	20760.8	19189.2	17245.7	12906.9	13974.9	14387.5	13493.7	16570.2	21293.2	68473.2	48739	26980	22706.1	18274.6	14266.6	3994.71	20427.5	130.855	8193.73	5264.59	2137.09	1401.11	1786.49
357.1171__330.49	6568.7	6890.75	7486.42	5736.4	7392.9	10151.5	6908.82	6043.7	7101.19	8974.21	9842.1	7630.82	5953.09	9882.79	8953.8	7744.61	7104	7063.5	8639	7380.89	7158.6	6683.4	9327.91	6981.01	4383.8	6837.68	8725.11	7599.01	8306.91	5577.38	4095.4	6876	5900.98	8417.9	6815.03	7835.89	8452.52	7586.4	6906.94	7867.18	6173.53	709.674	1678.47	6168.3	648.337	1756.85	828.891	1603.04	317.376
357.1177__407.31	22722.7	28887.5	32688.8	22405	37516.4	29244.3	35281.9	28979.5	27593.3	33958.1	25642.8	28572.8	32601.7	27612.3	27217.2	34760.8	28700.9	25642	29613.8	26720.6	27305	33019.8	34004.4	26044.7	27813.5	38953.5	24314.9	28847.4	35608	26856	26383.7	34674.5	26375.3	29654.7	28844.1	31011.4	28329.4	29087.6	29637.5	31931	28788.8	6498.6	3385.79	651149	3538.58	3611.98	6591.65	3561.47	2906.26
361.0526__421.48	11624.2	13427.8	11656.9	12648.5	6528.78	11591.8	12709.2	12414.1	13032.5	6144.71	12789.2	6377.51	12627.1	12472.1	12532.4	12621.8	12328.3	12662.3	11405.9	5745.57	11890.6	13030.2	12198.1	11253.6	12468.6	6021.39	5491.98	12437.6	5406.7	12603.9	11883.1	5837.52	12023.6	11692.8	11177.2	11178.5	11359.7	10952.8	12168.2	7339.42	10808.2	2704.98	2864.3	9075.67	2954.68	661.014	3409.65	2799.43	1209.71
361.1489__440.02	7503.29	9826.68	8192.51	9130.92	8181.12	10074.4	7203.99	8010.39	8714.48	8074.89	9886.52	9580.21	7849.69	7872.22	10275	11345.5	9038.21	10174.8	9623	9128.48	11064.9	9343.63	10287.7	9892.41	9862.29	8190.5	12667.5	9279.09	9789.18	9538.08	11612.2	9987.83	9681.48	9897.3	8566.91	8415.63	9092.73	9862	10090.2	9981.57	10143.4	911.786	1071.12	16871.5	945.031	639.814	1910.73	839.914	407.763
361.258__634.6	14517	30501.6	24203.8	24051.9	19038.6	28610.5	27348.8	14639.1	19551.8	13559.8	21387.5	18456.4	22831.5	23101.8	19606.9	9028.83	20639	1028.76	18307.5	16281.9	23293	12838.5	25253.3	29094.8	15348.1	16541.5	26327.4	15530.2	21896.4	13673.7	26557.3	23777.1	21424.1	16982.2	22462.6	20742	21076.8	13057.2	21165.5	20073.8	20482.9	6021.59	6996.6	108168	8005.61	6842.73	5018.32	5178.2	2692.94
365.1438__361.31	5864.1	3389.3	2900.69	6977.89	5439.37	6070.68	5671.74	6215.81	2920.9	6575.09	6253.71	10495.5	5296.96	8045.01	3247.4	6791.61	7251.1	4541.69	7524.21	8959.71	10159.4	5227.8	3069.91	4672.31	8517.7	3037.51	14133.3	8454.91	5953.59	9031.69	4884.41	9028	8393.4	10458.4	4914.27	5490.84	6667.72	7013.67	6329.42	7894.83	8359.18	1718.76	1472.65	20452.1	1601.88	2917.24	4711.49	2084.56	768.651
366.1291__529.56	5080.35	7056.04	5299.9	7107.92	6582.38	6261.28	6731.47	6415.95	6575.35	5474.24	6179.85	7701.88	6809.13	6312.62	6283.57	7238.7	7756.75	8689.5	5980	6748.04	7636.54	6966.95	6632.3	8354.56	6138.33	6026.02	6926.02	5797.05	5727.33	7617.25	6683.05	8336.58	6527.32	6867.88	6225.32	6291.66	6657.41	7282.6	7145.74	6119.1	7206.42	970.041	489.505	13025.3	1023.31	867.838	552.866	757.587	433.816
366.9979__376.64	8877.48	11040.1	9900.59	10358	11947.2	10688.3	8469.7	9777.1	7890.31	6845.51	9290.01	8939.23	9696.41	7969.19	9941.6	8840.73	9437.72	7660.53	8241.43	7117.61	9963.54	8833.13	9834.33	8104.82	9315.58	8100.69	6237.63	10117.2	9801.6	7583.8	9048.39	8326.97	8211.83	7614.32	10424.7	8734.19	9167.29	8259.6	9210.28	8564.28	8157.06	1158.62	1521.15	20686.3	920.466	763.579	1786.13	601.982	518.152
367.0769__345.48	11991.2	12182.3	11630.4	19893.5	12952.3	14269.7	8346.68	11338.3	18323	17675.6	15368.4	19869.5	12752.7	19684.6	14965.2	17489.9	20259.9	23483.2	14864.9	12619.2	17147.3	13704.7	13447.1	16880	17156.4	9920.51	19757.8	12307.9	11879.3	15485	17485.2	12469.9	17006.3	18575.2	13729.9	13990.7	16528.1	17743.4	15667.1	13466.4	16204.3	3479.24	4222.42	12818.9	4297.82	1914.39	4321.1	2364.75	1555.97
367.1131__543.97	20471.3	19359.5	19499.8	16421.5	19889.9	16692.6	17240.4	16745.5	14948.9	17611.7	16473.5	18558.6	16431.5	15694.2	17129.6	19345.5	17045.7	17369.9	20431.8	15824.6	20671.1	18207.2	19896.2	18412.1	16970.7	19004.8	18006.7	18014.8	20968.2	20431.9	18152.4	25482.5	16562.3	18471.5	19128.4	16647.8	16857.5	18003.5	18831.5	18998.7	19820.1	1573.37	1022.04	16896.9	1854.99	1461.66	1394.18	3451.47	703.631
369.0811__378.27	36944.8	43543.6	49946.1	47940.6	41968.1	37927	42495.6	50789.4	43607	46425.3	39418.1	49229.1	37657.6	42141.4	50914.7	38789	37978.2	41633.3	36930.4	42205	40949.6	47985	42175	41865.8	43795.6	47150.9	56121.1	47183.5	47127.7	43716.8	41801.8	41066	38935.9	49733.3	44068.6	44248.9	43872.2	39507.2	43354.2	49395.8	43050.7	5122.81	4768.83	3771.43	2307.17	2785.07	4483.59	4108.86	2290.99
369.0812__420.83	47863.4	56915.9	55515.7	53620.2	55242.8	51841.9	51530.9	56474.9	55033.2	58979.7	55903	55020.4	56956.2	54369.3	63500.3	58225.3	65978.6	62438.3	57899.3	51052.1	52974.9	59182.7	57912.1	56938.2	60272.1	60823.4	56572.9	60800.9	57521.7	54239.8	56212.9	60841.5	58647.5	60571.2	53831.6	54772.1	57149.8	59118.7	57456	58929.7	58102.6	3535.67	3152.91	5361	5599.85	2804.85	2207.91	2845.35	1581.2
370.0684__455.57	25203.1	22586.5	22095.9	30284.1	22334.6	25694.8	22544.2	26402.6	35081.2	38857.3	32403.1	31965.9	25782.8	34909.8	39473.5	33140.2	33088.3	29034.4	31490.6	25333	28495.9	31628.1	32389.9	28625.7	27461.7	32426.1	31602.4	24743.7	23378.6	27768.4	26459	27115.4	30871.2	36197.4	24500.8	29716	32907	30417.3	29720.2	28037.7	29682.3	3466.99	6908.89	7955.17	3296.32	2154.36	4637.64	4015.65	1550.49
370.2332__386.94	28521.7	10693.9	23885.9	15096.4	21740.3	29316.6	9213.7	14582.8	13209.8	8439.29	38379.4	12654.6	7519.79	30052.3	27561.6	7110.19	12734.4	11170	16204	14114.2	22953.7	5181.2	32747.7	5277.38	26635.4	12714.1	17807.8	14249.3	27194.5	20371.6	35217.5	11793.5	11352.8	20662.8	19987.6	14952.5	23233.5	12266.6	18559.1	17991.4	19879.7	7095.7	8438.86	12856.9	3425.15	12661.2	6495.72	9672.11	3173.29
371.097__384.77	4990.39	5274.29	5873.09	5639.9	5545.15	5429.3	5748.11	4811.7	5635.19	6912.2	6405.2	3303.4	4846.01	3787.61	4889.59	7193.27	7087.39	4099.9	6268.09	5553.17	5842.93	5217.3	3657.78	4904.6	4773.48	8804.1	5465.7	6079.57	4935.6	6701.09	3441.3	7678.99	6765.72	7766.28	5464.56	5707.3	4646.36	6040.37	4879.22	6321.24	6470.68	341.02	764.531	8726.18	1272.8	797.929	1719.97	1764.64	152.509
371.1333__442.58	20520.7	27645.5	25007.8	29331.1	28448.5	25811	26061.7	26050.2	26906	13444.1	25941.7	28229.1	26816.1	25316.9	28290.1	29650.5	31427.9	30305.8	23638.7	24405	28217	30119.7	30007.1	29432.8	15578.9	29811.5	29374.9	29888.1	28763.3	27272.9	16002.3	31501.4	29804.4	29741.5	26190.7	23654.6	26918.8	27885.6	26671.1	29459.5	26864.5	3557.53	5722.97	5847.27	3594.12	6246.49	516.22	6256.51	1590.97
371.2173__416.86	12848.1	8252.99	11357.4	8509.29	8414.68	11880.7	6045.68	7270.21	8294.88	5875.08	14161.8	8183.39	5075.8	11621.9	12440.7	4749.38	7348.49	7257.19	9988.91	11258.3	13128.1	6571.08	13341.9	6766.4	11243.1	6898.78	12897.1	8626.86	10770.6	9664.41	14353.7	6619.37	7664.97	10059.3	9876.5	7873.31	10296.7	8120.45	10210.1	9798.32	9672.35	2101.53	2446.1	3571.74	2551.58	3335.1	2603.02	2975.54	939.832
373.1125__404.88	7198.5	9225.59	9019.21	9436.43	10502.1	9201.3	8324.19	8332.01	8208.31	6569.88	8695.72	8732.6	7915.28	6903.13	8366.09	7195.71	8980.17	8559.8	6515.2	6793.88	8399.31	9316.28	8623.72	8311.1	7438.79	8253.11	8204.89	9157.5	7745.07	8894.8	8869.2	8818.03	8709.18	7856.31	9076.37	8127.14	8122.57	7608.95	8417.84	8340.14	8629.5	1195.23	957.373	8022.8	1097.24	674.51	591.06	438.052	534.523
375.0918__288.13	9595.9	7986	9423	10249.7	8301	3973.47	8840.41	9288.51	10379.2	10886.1	9697.32	10897.2	9400.71	10690	12277	10688.6	10545.1	11371.3	10561.9	11581.9	11778.4	11991.1	9683.01	11099.1	10099.4	9720.81	13021	10704.6	11317.3	10601.6	10230.6	6913.1	10492.3	11896.8	9111.13	8673.54	10592.5	10949.8	10930.2	11190.9	10026.9	942.195	2752.33	4436.6	489.813	1014.8	1385.99	1856.11	421.363
378.0219__372.19	9130.72	11350.2	10136.8	13246.3	11801.4	11545.2	10555.6	11781.6	10546.3	7492.59	9957.2	12998.3	11390.9	9767.28	12110.2	10844.5	12698.2	13328.2	10421.7	10709.4	12662.1	14462.6	11397.1	12358.7	12917	9211.17	12845.5	12291.5	11107.2	11714.7	12545.3	12019.6	11855	12064.6	11133.1	10384.3	11244.8	11600.4	12759.5	11363.8	12039.8	1578.1	1711.56	4574.9	1317.66	1112.6	1607.86	314.792	705.746
379.1958__543.24	4357.46	6465.32	5157.95	5769.94	6392.03	5991.4	6105.2	4991.62	10546.5	5983.08	6699.8	11226.3	3163.02	5801.9	5284.63	6135.4	3620	7717.61	6439.6	5408.87	6365.11	6697.91	5882.09	562.334	4951.92	5433.07	6891.5	580.535	5987.21	5529.03	5737.2	5673.39	5715.83	6247.62	5628.54	6723.56	6435.13	5864.3	4891.87	4723.08	5780.62	886.032	2184.1	37878.5	1506.94	2508.05	2826.35	273.391	396.246
380.0973__394.69	4315.11	5244.31	3984.13	11705.6	6855.49	9686.8	4045.76	4522.99	8896.19	8691.61	10893.8	10843.2	4888.48	12009.1	8550.77	9400.69	10408.3	12712.6	4085.7	3434.91	7800.17	6116.32	13895.7	6432.4	11976.4	6516.29	6672.92	8606.9	5484.71	9632.91	9529.2	8261.51	9176.32	13454.7	6420.93	7168.67	9437.07	8008.44	9244.2	6820.2	10010.9	3157.26	2664.43	6725.99	4066.08	3495.58	1302.55	1999.46	1411.97
380.155__341.29	4120.46	4929	6250.42	4473.12	7050.9	5918.89	5433.08	5431.11	6264.41	4807.46	5031.2	4260.11	4783.49	4725.81	7568.1	4851.56	6328.8	6925.99	4542.48	4840.92	4564.06	4689.91	6668.31	5237.79	4756.92	5073.67	7985.2	5351.84	5750.49	5181.7	5802.31	6720.2	5704.61	5814.58	5364.78	5570.99	5273.74	5497.95	5183.4	6040.3	5844.68	1241.03	553.045	9035.85	1059.72	868.463	1326.02	554.164	555.007
382.1127__396.11	4774.68	6129.43	4982.61	6939.9	5186.99	5750.21	4898.2	5439.01	5199.08	5205.4	6498.88	6337.7	4507.72	5927.62	7012.1	5530.71	6352.22	7164.58	5561.61	4618.42	6241.52	5952.38	5628.72	6281.53	6206.98	5386.99	6666.7	5794.41	5185.01	6451.42	5518.03	5712.38	5719.5	5817.2	5602.72	5298.38	6056.8	5845.51	6062.23	5758.28	5843.7	909.464	317.246	3416.46	959.448	274.405	656.513	356.635	406.725
382.1129__447.46	1165.23	1731.76	3088.57	620.931	2847.12	3084.8	5474.69	5287.41	4407.68	11210.1	5109.98	3892.55	6349.29	8379.61	6580.69	3860.71	7046.2	3857.6	11538.7	4812.52	1083.7	1001.01	2701.64	1626.21	239.813	3551.44	256.061	736.599	1895.19	614.033	102.748	837.126	363.217	151.477	1890.72	5892.94	6062.42	6223.15	1330.47	1609.82	413.72	1062.25	3118.72	2742.02	3244.2	911.939	1465.89	311.217	475.053
383.0062__335.63	7868.51	7085.13	7696.12	8221.8	6999.62	7463.69	8124	7335.7	8021.3	7024.3	6797.49	7317.1	6516.89	6715.6	7435.59	7279.19	7318.41	7076.19	7478	7163.59	7838.42	7590.07	7485.28	7489.12	7211	9152.61	6195.93	8517.21	7614.12	8769.52	8243.37	8932.58	8700.63	6851.6	7574.24	7593.8	6956.54	7263.08	7522.78	7869.97	8299.54	522.063	466.836	12657.4	153.573	225.778	1282.18	848.849	233.474
383.3148__774.21	5583.8	6492.29	5507.09	5858.36	5504.89	5577.4	5264.26	5442.78	5327.3	4988.03	5585.73	6077.18	3007.8	4985.9	5955.54	5546.77	5269.96	5490.07	5163.49	5750.24	4921.78	5678.98	5397.99	5017.9	5431.62	5109.88	5307.3	5932.83	5304.87	5523.98	5311.3	5754.19	5528.05	2130.02	5789.29	5319.96	5122.43	5444.11	5289.65	5413.72	4849.51	418.846	220.619	10231.4	232.078	313.307	358.219	1528.29	187.314
384.2488__381.18	39927.4	27852.6	27820.1	40685.9	32236.6	36112.6	30237.2	28525.9	40023.4	27676.5	47504.3	34598.9	25441	40695.9	43477.8	19606.7	36586.4	32860.5	27457.4	33497.1	35883.9	31140.2	31748.8	25783.1	29458.7	23317.3	35560.4	34030.2	26474.7	38335.7	45878.1	27755.6	32630.6	29465.4	33704.5	32515.1	38343.6	30001.6	30803	29845.6	34813.1	6294.65	5334.57	2367.35	6676.05	3668.44	5892.13	7382.65	2815.05
385.0761__326.63	6049.39	3486.39	6784.09	9238.11	4131.99	4908.71	40446.6	5636.13	4772.32	3356.4	14896.7	9107.78	9556.31	14260	24835.2	12719.3	9237.19	9862.88	15718.9	16902.1	18358	7268.58	6194.63	3390.22	17213.2	10324.2	16110.5	11527.1	14654	12391.2	20905.9	4315.21	8754.73	25976.8	5937.99	11824	14531.2	12888.1	10484.9	13154	14468.8	2285.34	16021.8	74330.3	3414.5	6825.36	2686.1	8859.06	1022.03
385.1124__358.68	323258	370283	349545	346613	272091	385438	353846	356518	374819	432424	459591	460215	354970	394477	422563	352607	386434	382511	378677	421990	399253	466812	325080	408154	425964	323312	475462	408556	336319	376406	367830	364493	385206	501477	332358	380609	418363	384444	405052	385912	399082	37589.4	31773.8	11682.9	24820.5	51697.3	70498.9	57802.7	16810.5
385.1125__373.16	162158	195785	177142	200827	204687	210875	195547	211311	221131	209269	244197	216571	211075	225888	252683	217124	274700	296334	236212	238820	231063	253063	239811	250597	249720	210094	284301	264220	236134	254206	263316	272228	272160	258453	188120	209627	230083	252638	244851	248687	264073	17952.9	9153.01	13174.7	32086.1	9214.92	32437.9	8084.41	8028.76
385.1125__337.79	658072	744216	759316	716439	637915	743643	659883	737828	732966	997159	908019	849104	763972	830911	808086	785701	732054	815221	768469	808321	753585	943287	734507	776215	974018	706844	914411	754446	702178	741679	684558	663241	672217	1.01487e+06	703192	774296	832018	781953	836322	769470	755314	53163.1	129167	20793	33495.5	113166	99471.7	148278	23775.2
385.1125__390.67	51120.1	56026.8	54342.1	63959	54000	57381	52835.2	57619.6	62635.2	61146.3	59126.1	65615.6	59622.3	63371.1	64758.4	62798.6	71391	73504	59588.9	57250.9	60482.8	61205.4	61588.8	57567.8	59742.5	61794.1	67504.2	66603.6	55055.2	64861.9	68644.1	66422.8	70269.6	76150.5	55889.6	58323.5	62498.7	64906.7	60117.4	62739.3	69269.8	4843.74	3809.99	5918.41	7198.84	1590.84	5703.12	4366.61	2166.19
385.1487__460.09	21859.7	28072	26347	34101.4	26630.3	27440.6	31001.9	32371.5	30656.8	31101.1	28857.6	38515.3	31092.8	32436.7	28279.2	33202.9	35813.6	42492.4	33445.3	36070	32922.9	40579.3	27999	39315.2	34729.8	33669.3	41253.1	37357.6	30170.7	38668.9	34423.5	42672.6	39751.9	35099	27402.1	30514.4	31836.3	36204.9	35109.2	35612.7	38123.2	4408.99	1837.05	3211.55	3752.73	5076.7	4769.75	3408.85	1971.76
385.1487__469.56	7076.42	11004.7	10582.4	12115.9	7383.58	7767.53	10197.1	10233.2	9249.92	10264.2	8747.03	11607.5	10014.2	9608.11	9105.27	10709.3	12128.7	13335.8	11046	10705.2	11470.2	13123.1	10153.3	12627.5	12448.9	12972.8	13240.7	13374.4	10685.7	14338.4	12232.1	15476.4	14260.3	12644.9	9632.61	9542.39	9816.42	11585	11964.6	12568.4	13790.4	2266.27	1079.65	8081.38	1139.32	1177.01	1266.17	1332.67	1013.51
387.1129__62.19	71319.7	49579.5	41019.6	93017.1	53775.5	64812	54942.6	17657.4	82092.4	66350.4	55231.3	77313.8	58799	75564.7	74594.9	31388.7	63600.6	72832.3	54278.4	53986	65558.9	36044.7	47005.9	48007	34873.4	28127.3	70006.2	41451	34548.6	71906.4	71640.8	65633.8	68236.7	47918.7	61742.3	57171	68300.7	55217.2	46298	43533.3	65067.3	20680.2	24135.1	6881.07	15417.3	12349.7	18468.2	9930.07	9248.45
387.1279__322.81	59178	64419.6	79409.9	49300.9	46441.5	83798.2	84940.5	64917.4	60100.2	131814	78053.4	81016.1	79961.4	117174	64631.5	129275	72990.1	56469.1	127475	78760.1	67025.8	55331.7	76122.1	70168.8	60089	81542.7	62158.3	49478.7	64560	41335	31869.2	65005.5	34529.1	77888.5	59750	85114.1	84167.3	92994	65747.5	64434.9	50125.4	13180.9	28356.1	11987.7	33324.6	8205.53	13185.4	20285.5	5894.67
387.1281__299.06	319160	325067	376175	264038	209741	315658	199100	204589	230909	452061	251266	262729	254196	313489	211141	281799	190532	168751	261823	232622	289817	258665	305870	296399	267214	324018	342696	216465	289623	196056	182877	271978	199912	377969	298836	280463	258564	227105	283593	293200	245758	63700.9	106673	7142.78	47355.3	19929	55679.3	81690.6	28487.9
387.1644__480.44	5605.67	6958.91	5710.66	8001.12	5686.68	4875.61	5655.31	6419.81	6054.28	5347.41	5912.53	8780.87	5956.89	6175.22	5663.23	7195.41	8438.29	10038.3	7903.43	6360.62	7740.69	9878.53	5716.21	9762.07	8413.28	8209.81	10458.6	9119.79	6538.79	9964.32	9275.97	11045.3	10594.2	8634.41	6392.61	5670.48	6497.75	7987.2	8302.16	8581.75	9902.85	1059.56	601.086	4721.98	1386.55	1705.22	1645.61	973.253	473.85
389.1225__383.58	10072.3	11654.4	12825.5	12000.5	11529.3	11960.5	12596.7	13193.7	12776.1	16135.3	12609.9	13424.9	13634	12141.3	12905.9	14386.7	14716.8	12551.4	11967.2	9260.4	10720.7	11323.7	11613.5	10944.2	11834	15190.7	10522	12698.3	12523.1	12009.4	10981.4	14820.5	12436.3	13950.7	11616.4	13332.4	12943.2	12576.5	11287.2	12733.5	12839.7	1000.34	1628.51	5116.85	2192.38	459.726	1912.62	1538.14	447.367
389.1226__378.33	13224.1	16532.1	17526.8	12860	13385	13227.3	16303.3	16024.4	15857.4	22885.9	12822.3	15169.1	16853.6	15353.3	15775.6	15599.5	17027.6	12736.6	18124.7	15527.6	11542.3	15247.7	12440.3	15778.9	10630.1	20906.9	12887	14809.1	15230.3	13040.7	10989.8	17811.2	13330.7	15435.1	14705.6	16859.6	15194.8	15803.2	13127.9	15958.3	14121.5	2158.75	3588.9	13080.9	2025.45	2277.46	3453.15	2595.21	965.421
394.1703__407.29	10386.8	7759.18	9585.91	7140.8	8040.82	10560	5616.49	7114.59	5226.91	4044.95	10922.7	6519.91	5423.65	8501.18	10048	5575.06	6196.51	5851.99	10974.2	11218.3	12118	7823.91	8633.88	6234.28	10869.4	6244.18	9596.62	8898.97	10491.6	7960.77	11571.3	6443.51	5600.81	7166.6	8582.71	6512.59	8283.09	7963.21	9135.89	8807.84	7748.6	1352.05	2514.41	12983.5	2869.82	2360.65	1829.19	2308.31	604.655
397.0873__455.54	11031.6	8363.23	9458.83	13853.5	8952.98	11402.3	7810.12	11070.8	15947.5	15795.8	11597.4	15633.2	10615.4	15379.2	13241.5	13474	14171.4	15487.3	11753.3	11296.7	13121.2	12213.8	10570.2	13438.6	11480	10611.3	16696.2	8979.68	10189.1	13373	13366.4	11406.2	15309.6	16850.2	10332	12405.3	13293.3	13236.5	12164.8	11619.1	14061.1	2204.01	3462.13	35090.4	1729.12	1178.06	3454.67	2082.23	985.663
397.244__384.25	10573.5	4486.76	9297.86	4423.11	8375.9	10603.2	3145.94	4715.52	4291.36	2205.45	13972.3	3963.23	2180.1	10019.2	9224.53	2194.4	3753.94	2813.75	5301.81	4812.28	9162.33	1438.36	12114.1	885.315	8051.23	4478.75	5455.49	5009.29	9807.78	7500.21	11990.5	4265.5	3936.97	5564.39	7431.43	4992.29	7871.87	3775.24	6330.27	6187.83	6651.51	2827.08	3287.29	42820.4	1306.7	4950.09	2446.1	3296.53	1264.31
397.3304__812.89	7759.81	6895.3	7444.75	7951.63	7161.3	7577.85	7295.25	7143.91	7349.92	7004.8	7393.8	7238.1	6951.89	6992.4	7630.39	7640.39	7396.47	7363.95	7365.89	7437.99	7433.82	7660.4	6928.7	7242.9	3163.29	6894.42	7193.29	7198.93	3459.1	7722.8	7474.11	6761.71	7005.9	7297.09	7442.56	7274.35	7241.31	7440.94	6485.82	6186.44	7252.32	429.652	216.757	25536.7	115.461	1876.62	1823.78	378.803	192.146
399.0917__305.18	72418	82363.9	110439	47586.8	74078.6	95657.7	58429.1	55934	40751.3	102404	78783.1	56445.6	65995.2	69703.7	69446.9	108678	36275.2	33924.9	81831.3	58380.5	80448.2	48343.1	107126	61445.7	76860.7	76095.6	81037.6	50333.2	85901.7	53433.7	53422.1	72792.2	45341	94104.3	77377.3	70635.2	68074.9	63817.9	74844.8	73342	63818.6	22588.3	26895.7	6097.37	31696.4	22132.7	15853	19717.4	10101.8
399.1677__386.81	16317	13302.6	17714.5	19809.6	19952.5	14370.3	18547.2	21136.2	22014.7	19599	18081	16322.8	17082.2	19237.6	17030.9	18397.5	17442	19115.3	15208.3	12603.5	13639.2	15538.5	19156.2	12862.9	15904.3	19125.3	13823.6	16023.1	16376	20389.5	17355.7	19714.3	18109.6	16187.8	17419.2	19133.5	17550.9	16553.3	15420.2	16337	18351.4	2755.93	2981.64	5063.39	2653.49	2445.29	2175	1713.39	1232.49
401.1072__300.4	14815.8	8507.22	10699.1	9924.32	8461.9	16365.9	7981.42	6261.7	10214.2	8894.17	12583.9	11351.6	6657.38	12349.9	10025	9976.89	8337.5	9526.2	9922.48	11337.9	13187.2	9569.83	13311.3	16926	7895.92	9661.2	14380.8	11983.7	11364.9	7452.49	12028.6	10185.1	14055.1	11855.1	10481.7	9943.48	10593.6	9820.2	12178	11847.7	11115.3	2603.87	3867.4	14554.2	1075.1	3535.01	1953.54	2465.01	1164.49
401.2389__381.01	13633.9	10378.1	9885.12	16006	11185.6	11822.8	8463.81	10559.6	15851.9	11006.6	13460.1	15170.4	9476.26	15083.7	11984.1	7547.02	14844	16710.3	10622.9	13027.9	14274.5	10995.8	10066.5	11245.6	10825	7054.19	16121	10934.1	10010.3	14465.4	17457.1	9024.39	14313.6	12280.1	12217.7	11540.9	13034.9	12550.4	11481.5	11029.9	13508.1	2561.59	2710.21	12099.2	3589.66	1622.18	3776.01	3113.32	1145.58
403.123__376.86	4435.19	5911.69	9072.7	190.869	3789.6	6542.22	9237	4775.72	6927.6	25449.5	4063.3	4540.57	14429.5	9124.19	7325.4	22266.8	4589.49	4995.84	24489	5081.41	1891.87	4495.65	14391.6	8201.69	263.289	31297.1	7627.61	1401.86	6368.91	6979.1	1022.32	8717.89	6356.5	17726.1	4680.01	10586.4	7896.59	12284.5	5848.82	11673.9	8160.38	3233.34	8459.3	3992.32	10159	5639.19	13355.4	6070.73	1445.99
404.103__61.92	46124.3	28641.7	20745.8	58197.9	30280.3	37193.5	25702.2	35514.1	70102.4	44927.8	31810.1	55541.8	35413.5	45970.4	35154.3	22328.8	44662.9	53027.4	27673.8	34539.8	43050.1	21142.2	17304.7	34767	18383.5	14189.9	44488.7	23436.4	18108.7	50270	46863.4	41938.7	54223.7	30274.5	36798	42688	40778	36446.5	26929.5	25055.9	44714.1	15096.5	16783.5	20828.9	12473.4	11406.8	13498	9248.31	6751.35
405.2112__512.93	11921.7	18024.2	18585.8	13730.6	18808.4	7279.4	15972.2	12961.4	13267.8	13032.1	15940.1	15244.8	17146.3	15943.1	15403.5	9798.35	14812.9	15537.1	16191.9	13764.3	16459.6	12922.4	18618.9	16648.5	13259.5	14583.6	15887.1	14931	17234.5	12479.7	16925.8	17037.3	16086	14057.9	16214.1	12502.6	15935.6	14020.9	15581.8	15659.1	15317.3	3171.13	3177.92	7031.66	2526.62	2428.89	1186.13	1985.86	1418.17
405.2478__619.17	12726	13132.9	12554.2	5507.16	23339.7	13857.9	12267.7	12762.3	14327.3	11807.5	15700.7	4439.1	14276.8	17036	17294.9	6235.82	10982.9	15521.2	15254.1	14341.2	12549.8	13232.7	20298.9	22426.5	12986.4	14640.4	12989.2	14415.5	12209.3	12179.1	18431.7	19968.5	10974.1	13222.8	13452	13004.5	13749.5	12467	16298.8	13563.6	14955.3	6370.28	1062.14	5484.52	3925.51	4689.81	1161.79	3992.99	2848.88
407.0578__415.94	24937	28332.9	12578.5	26792.6	28608.6	25211.8	29474.9	26950.2	27050.1	26203.4	27425.4	26423.3	27174.8	25911.2	24946.4	27486.7	25997.5	25529	24577.1	24419	24596.3	26246.8	26442.6	24053.9	26754.4	25598.6	10847.6	13158.5	24543	26817.4	25170.9	25845.8	26790.3	24468.2	24249.9	26978.1	26376.2	25601.9	25618.8	18536.9	25818.5	6686.32	1577.98	8641.25	1241.36	1210.06	7615.63	1022.94	2990.21
407.1333__323.6	4318.53	6119.79	5664.91	5430.84	6219.75	5126.68	5458.21	6886.7	6154.19	8011.32	4916.22	6443.41	6855.39	6216.2	8308.1	6275.41	10189.8	8436.48	8737.4	6263.72	5282.29	7124.39	5895.01	7643.31	5230.1	9060.42	8050.52	6761.99	3017	6395.78	5756.91	9739.3	7680.01	9731.31	5550.76	6327.42	6547.86	7980.57	6235.02	6722.48	7860.66	761.109	1159.27	3327.43	1696.8	1096.29	2643.34	1846.14	340.378
407.2632__634.76	214482	352106	291373	303901	201542	334878	328628	201200	256088	189593	271261	265950	289720	184579	247244	277233	275101	283956	261452	253775	313815	231388	179516	366415	219167	237199	322658	233360	289960	202155	294644	279503	287277	216451	272681	262077	251751	270304	262060	270794	256006	63404	68419.5	5434.33	12338.5	76096	43155.2	43265.1	28355.1
408.092__345.55	5459.13	6299.48	5424.61	7172.49	6603.08	6320.2	5092.54	5121.76	6584.19	7395.81	7478.8	7536.11	6063.21	7720.52	7995.49	7613.1	7633.96	6777.1	6489.85	5101.44	5950.4	6263.29	7748.49	6215.26	7368.69	6078.48	5905.9	5922.79	5538.49	6153.49	6102.21	6649.79	6134.01	7349.28	6191.76	6102.9	7358.83	6723.09	6709.23	5861.42	6477.76	752.977	991.709	6972.77	1037.89	795.872	228.869	537.003	336.741
409.2061__490.74	27642.2	22458.2	44188.5	36102.4	38789	35483.2	36928	29166.4	14862.7	26627.5	33938.6	34217.5	35271.9	31602.7	30749.4	16066.1	15393.5	28630.2	27150.5	23298.2	31722	24698.4	34456	35353.1	24331.9	31257.7	29779.6	32865.4	35208.3	25027.9	16650.8	16670.1	35139.8	26531.1	33836.1	28613.6	33156	22107.7	30112.3	32277.8	24003.9	8727.26	8798.56	8124.51	6143.52	5283.2	2324.86	7734.59	3902.95
415.1227__435.38	5635.85	6763.11	6561.83	6720.41	8055.4	8114.48	6047.07	5239.7	4375.4	4935.51	6593.02	6490.42	6433.49	5639.41	5528.81	6839	6968.67	5967.91	5048.19	5343.86	7463.5	7613.82	7414.9	6609.91	5993.89	6866.6	5478.7	6822.19	6758.32	5359.49	6638.68	6634.12	6130.42	5780	6747.32	5742.43	6137.03	6033.52	7019.2	6481.45	6108.55	863.396	1457.06	10869	862.28	693.964	669.977	553.801	386.122
415.1955__450.63	14385.5	16749.4	14012.9	21169.8	16073.3	13145.6	16900.9	14404.6	14147.7	13357.7	17790.2	25933.2	13087	18968.5	11187.5	18158.7	17897.5	22636.5	18056.1	21074.8	23447.9	26519.9	15926.5	21608.3	22938.8	16774.6	23101.4	26960.1	16200.4	24271.1	24006.8	23134.9	23316.7	16166	16478.2	14391.3	17393.3	19564.7	22088.3	20759.1	22179.1	2859.44	1498.14	8335.79	2164.99	3886.17	5183.18	3394.18	1278.78
415.2545__346.47	52408.8	22797.5	44140.7	19161.1	34587.1	43395.3	16984.3	11298.9	9309.47	11618.3	57873	16821.7	4709.41	42990.1	45714.5	9199.58	15561.6	12534.9	38008.6	40838.1	46269.7	5678.41	48985.3	5618.74	38193.2	21439	35293.6	26157.3	44215.3	31511.4	51565.6	17122.6	8269.41	26572.6	34619	18521.3	33621.8	23228.6	28949.1	31776.3	27008.3	14016.4	14192.9	4146.91	14987.5	21637.6	10091.8	16373.8	6268.31
417.1384__435.4	23211.5	25271.1	25557	28427.7	20306.4	22815.2	37236.2	28124.8	29789.1	29506.6	19704.2	30477.3	27509.5	24466.1	27917.8	23371.8	32457.6	35941.8	23170.2	20251	22907.5	34961	27047.8	27812.4	22116.7	27522.9	26613.8	27082.8	21235.2	27826.5	23481.6	27076.8	28801.9	31537.8	24554.7	29494.4	26015	27038.5	26969.1	25613.7	27744.9	3015.37	5160.2	17559.1	6765.97	5114.46	2942.51	2921.11	1348.52
417.1385__322.8	11529.1	13053.5	14891.6	10879.2	9657.41	12024.6	8157.32	12553.6	4454.51	19969.8	10791.2	6708.21	12062.6	13470.9	13353.7	18016.3	5542.19	8085.89	18124.4	11229	12567.8	12507.4	16440.2	12623.6	16121.2	15544.8	18952.1	10025	16912.5	10190.2	11066.5	14980.8	9629.41	21927.4	12002.2	11432	11277.3	12199.5	14052	15358.6	13558.9	2027.11	5786.01	9223.98	5725.44	2038	3821.42	5124.82	906.549
418.0741__345.72	8010.69	8425.62	7887.41	11147.8	9629.31	10395.3	8324.68	7598.11	9880.03	10946.7	10619.5	9634.09	8621.19	11198.1	10319.2	10593.1	9646.89	10200.2	9824.09	3598.69	9736.08	8818.41	10476.3	8085.72	10119.3	9927.31	7713.21	8807.69	3584.29	9476.49	8719.38	8794.17	8348.91	9769.19	9020.17	9428.97	10078.4	8772.6	9447.16	7508.13	9021.63	1374.19	1415.3	3813.13	2915.12	980.205	2767.66	583.395	614.557
419.2632__561.32	22753	17838.4	20357	29771.9	38156.5	35324.2	34778.7	28148.1	15012.9	21526.7	13451.2	22474.3	16417.4	14951.4	860.666	32222.2	31629	15433.5	32150.9	26370.8	30203.9	21379.5	36899.8	32485.2	28198.9	13861.3	18213.4	27234.3	35180.2	20385.4	16118.7	16255.7	30784.9	28650.2	25775.4	26958.1	13631	27561.3	29833.5	23622.3	22439	8227.32	8728.64	4005.9	7208.26	5728.08	9507.3	6903.44	3679.37
420.0445__246	106419	169947	39564.3	42732.3	16341.4	14576.8	34097	24780.2	44660.1	17652.6	28924.1	92621.6	8512.99	11281.2	108230	5319.27	24031.9	28084.7	259975	379767	207313	372377	14570.5	377092	15861	13434.7	147402	114398	11712.3	57970.9	19042.9	18983.7	66001.7	6018.85	75001	27153.3	49913.9	139436	197443	71736.7	33603.6	62729.4	12336.6	63.3021	170289	179852	69635.4	26599.2	28053.4
420.0445__253.2	219594	369808	116882	91532.8	34404.4	40963.5	125860	53548	94165.8	38573.5	77957.2	187714	18196.5	23478.2	237130	10804	54688.2	61184.7	490880	794431	466865	712604	35869.9	704685	38137.2	29201.2	315168	262484	26884.2	115420	46080.9	39678.3	146521	13369.2	166444	70622.2	108895	282398	391632	158434	72213.8	131989	38091.4	4843.4	346480	338456	152095	56108.1	59027.3
421.0425__387.25	19545	17872.7	22007.6	14330.7	17253.5	19843.7	17630.2	14436.6	13574.2	15918.9	24062.3	17967.3	13571.3	18737.4	21402	15848.2	16542.5	15687	25577.2	25076.9	26078.8	18609.1	23677	20626.7	19029.7	25128.9	21427.2	22249.2	24980.1	18689.7	19894.8	18892.8	17327.9	17149.3	18201.9	16280.7	19148.1	19746.4	21604.2	23446.3	18390.9	2840.81	2518.58	1346.35	5107.62	3196.58	1887.99	1148.32	1270.45
421.1629__372.41	37162.3	42356.6	43821.7	46453.1	46131.8	42817.3	43978.7	43315.2	41770.6	36598.4	45423.9	46451	40432.2	42401.8	45420.2	39257.7	46270.7	46506.1	45356.4	43255.6	46906.9	51695	43633.1	46270	47510.7	42820.5	43829.3	53361.7	44207.7	46717.9	44421.4	44812.1	46542.2	43652.4	43185.1	41696	44025.8	44129.3	47203.1	46054.8	45229.2	3765.92	2961.44	20784.3	3009.84	2914.41	4906.36	1346.54	1684.17
421.2245__731.67	18401.6	20336.5	28407.6	8829.5	21833.5	20175.2	9832.97	24189.2	18547.9	18252.4	19663.1	10081.3	8505.9	9229.46	10238.1	18082.8	18798.3	20272.5	19436.3	19141.3	19158.5	18680.6	18870.6	17060.2	9702.45	9734	20329.8	20971.6	10010.1	25417.5	20130.2	9514.72	21352.1	9644.03	19561.7	18199.5	11543.6	19146.2	16694.5	15261.4	17211.7	7080.56	5241.73	182739	806.935	3992.93	6229.61	7237.2	3166.52
421.971__395.84	3739.5	5103.72	4553.53	5010.72	5199.14	5028.3	4456.58	5024.91	4676.29	3586.06	4138.11	5478.01	4628.2	4087.61	5414.48	5183.99	5420.72	5074.61	4946.16	4251.62	4943.73	5843.29	4733.7	5270.49	4603.09	4401.59	4966.29	4904.31	5027.65	4928.49	5008.9	5020.41	5058.7	5227.96	4721.32	4554.43	4749.28	4975.42	5078.86	4824.96	5048.89	602.165	593.311	717620	440.559	496.192	286.701	110.76	269.296
423.1609__371.85	4223.66	5206.84	2624.22	5929.69	5729.38	4709.41	5891.08	6071.91	5199.88	4524.36	5799.49	6456.11	5331.43	5361.31	6259.71	5407.91	6978.49	6890.19	6005.09	6181.71	5644.01	7622.31	6037.9	6802.38	3511.71	6620.9	6273.31	7987.88	5642.32	6637.21	5597.01	7173.7	7422.61	6465.91	4742.76	5279.33	5841.61	6292.68	5923.66	6631.1	6659.29	1356.03	689.84	24540.8	652.918	1546.47	991.07	709.508	606.435
423.1853__419.14	8499.91	7415.2	9848.82	6399.89	8356.02	7070.29	8382.11	6433.19	6856.77	9142.67	8974	9520.9	5693.79	10147.6	7986.81	7347.7	6602.29	7066.41	10817.2	10008.2	9683.53	8224.61	10371.1	6985.29	8914.11	11873.5	8519.42	9192.1	9814.28	10405	8194.89	8689.69	7105.61	7703.31	8103.97	7577.01	8464.62	8368.37	8835.73	9849.82	8419.7	1288.71	1138.34	18132.2	1906.7	1311.48	1449.03	1255.48	576.328
423.258__561.58	60391	42728.5	47599.7	85690.1	105981	40184.7	47429.3	56426.6	44448.5	34867.2	49317.7	47502.4	44024.2	91763.7	40721.5	94687.3	37023.3	68652.8	49895.1	37968	38888.8	30774.5	42362.9	57528.8	58547.3	36369.4	40522.1	35021.9	54301.9	2058.2	44549	41257.3	1308.38	37670.1	68478	44671.3	54665.9	57645.3	45620.5	41553.8	25368.6	26772.5	8094.68	354587	24319.7	12095.9	8815.19	21759.7	11973
423.9693__395.86	3933.65	4906.51	4606.47	4865.51	4838.3	5128.51	4489.99	5074.58	4339.07	3486.8	4298.44	5407.5	5172.09	3929.4	5203.36	5024.77	5355.69	5625.07	4738.71	4179.39	4804.01	5902.22	4558.31	5012.59	4925.49	4646.98	4876.8	4642.68	4776.68	4986.86	4903.43	4882.89	4975.2	2666.9	4630.09	4503.79	4802.16	4984.73	5040.52	4735.79	4483.06	406.437	666.646	53623.8	560.883	511.125	112.712	1016.25	181.764
424.9724__325.06	5461.68	3070.69	6049.74	3312.08	6093.28	6684.31	5427.97	6088.93	5896.93	4986.42	3326.19	2896.8	5514.2	5526.11	3129.02	6696.73	8023.32	3251.39	6362.75	5301.97	3412.69	6390.57	6623.29	3268.8	6112.9	6181.22	6593.79	6919.49	6295.7	6050.95	3601.2	3367.58	6812.1	3350.82	4797.49	5816.91	4078.46	5927.23	5161.65	6497.55	4636.53	1489.68	646.87	8891.1	1783.71	1672.82	330.709	1663.5	666.207
425.201__452.69	5104.66	6764.91	6018	5905.31	6495.1	5833.89	5709.61	4791.04	4764.85	4166.1	5360.85	5964.89	4761.48	4420.11	4645.31	5311.39	4511.3	4723.68	4901.31	4782.07	6063.51	4271.79	5138.3	5560.2	4605.21	4896.69	4956.22	5520.9	5587.18	4340.68	4988.8	5596.29	4957.01	3978.57	6057.59	5053.1	5030.53	4845.95	5127.8	5240.25	4772.27	637.289	703.415	4027.55	296.109	719.109	364.156	627.745	285.004
425.2164__534.65	3312.06	5845.82	4519.67	5621.9	7907.42	5528.87	7414.52	4333.25	5555.38	6447.95	4682.46	5718.06	5669.4	6008.37	7627.34	4547	3791.39	7389.3	5945.88	2612.56	6073.9	9409.25	6111.42	7314.45	4634.28	8253.8	3711.69	4108.71	5183.57	6007.12	6632.2	6647.54	7374.05	3554.63	5441.37	5856	5941.12	4857.23	6708.66	5314.44	6043.11	1707.42	1150.6	133483	1861.94	1783.46	2055.85	1472.89	763.579
427.1804__361.91	6978.12	5596.7	9636.52	5381.62	8040.52	5230.1	7252.11	6290.18	2827.99	9368.11	6877.3	7401.39	5573.9	3944.29	7620.6	6937.77	6202.8	3495.2	11435.4	9321.5	7747.8	6496.7	9594.73	6672.99	7654.02	13117.2	7288.21	8421.4	10164.8	9243	7173.49	8493.51	6662.09	7198.81	7126.7	6193.7	6283.5	7478.53	7633.25	9747.91	7754.18	1770.77	2421.93	67133.7	3034.81	1232.35	2538.75	1072.55	791.913
428.0031__335.16	8946.21	10921.8	10249.1	10621.9	12143.4	9225.19	12323.7	10153.9	10119.8	9912.3	9508.01	9577.31	11313.7	10000.7	9478.81	10594.1	10239.1	9308.89	8421.59	8281.21	8380.68	9271.63	10378.1	8363.89	8775.7	11182.8	6596.5	10622	10248.8	9684.11	9176.61	10377.2	9649.21	7326.99	10576.5	10347	9975.7	9368.98	9034	9662.53	9242.82	1155.59	1166.57	34503.6	1041.92	837.499	2079.75	1153.41	516.795
430.0887__447.01	4128.57	4385.19	4440.45	5189.91	4315.99	4451.42	4357.17	4179.1	5315.09	4940.21	4960.46	4399.85	4723.57	5044.79	5041.4	4557.48	4729.43	5079.79	4713.68	3884.43	2293.2	4522.81	4072.29	4815.7	4485.3	4412.16	5080.58	4732.72	4461.15	4827.34	2306.1	4657.11	4286.3	5088.52	4492.02	4648.6	4834.01	4592.96	4037.86	4671.65	4233.08	407.49	467.302	267249	439.736	1010.62	306.92	1115.89	182.235
431.0964__501.28	16910.2	17089.2	19768.9	32727.5	34370.9	54418.5	22259.6	41137.6	35382.3	59552.2	46322	46605.3	46057.7	66034.4	32527.6	64801.2	45226	45917.1	15792.8	10517.6	20688.1	15718.5	49821.1	18605	49072.8	34379.9	19275.3	22193.8	23925.5	33865.2	28913.1	29616.7	18644.5	55918.7	24173.3	42550	47509.4	36450.9	30781.1	24943.6	33391.6	8653.06	14958.3	16345.4	22746.7	17132.7	6577.01	13779.3	3869.77
431.1181__326.11	16493.2	18496.4	15301.7	19684.9	19926.4	11699.5	12773.9	12948.6	15734.4	12227.1	13707.7	15411.3	10919.9	13431.3	13936.4	10327.8	14075.1	17949	11385.1	14716.5	18649.2	17415.9	16017.1	16927.6	18000.9	19040.8	23899.3	22954.8	18811.1	27409.4	26306	26956.4	27495.2	23010.5	17980.5	13076.7	13481.3	13690.7	17402.1	21176.5	26235.5	2021.49	1564.45	33676.5	2998.23	1007.15	2628.83	1863.5	904.038
431.1904__402.46	22823.7	26641.9	25837.6	31504.2	28743.2	25816.8	27270	28919.5	31187.7	28544	31886.2	35114.1	25517.6	30117	32539.2	29286.4	43293.2	49118	33858.5	39352	33729.9	44351.7	32161.9	40516.9	40640.3	34302.7	48345.9	44769.9	32390.4	42764.8	42057.2	43544.4	44071.4	43437.3	27110.1	28347.6	31034.8	38981.6	38280.1	39952.2	43175	3247.55	1999.88	5979.59	7773.61	5137.48	7805.19	778.878	1452.35
431.1904__371.11	48171.5	62758.6	62518.9	63763.4	69516	49346.4	69629.9	78613.3	63516.8	69477	61400.8	76012.5	70790.2	61565.3	72288.5	72016.5	89256.4	88493.6	79391.7	74408.8	61047.8	88504.3	64777.4	76693.8	85610.4	86193.2	79600.1	88725.6	77353.8	83847.6	77625.7	93920.6	87984.2	83429.2	61345.7	66116.7	68411.5	80713.4	75326.8	82968.2	85361.5	7898.25	10814.4	54866.9	7915.9	12211.1	5366.99	6041.63	3532.21
431.3146__820.9	3931.57	5136.61	5411.23	4360.36	7020.96	4605.58	5588.48	5624.3	5486.46	9054.35	5420.35	3946.81	8182	6025.97	7792.52	6039.34	5535.42	4102.47	6770.89	2545.21	6945.71	4258.56	9281.78	3477.54	6562.36	9201.6	5287.98	5239.24	6933.41	9357.22	5731.16	6366.09	5004.68	8624.04	5172.15	6071.83	6273.53	4998.67	6105.19	6665.56	7016.64	1191.07	1719.15	7740.35	1683.33	2308.72	1865.06	1883.19	532.661
432.2445__346.39	15740.4	8147.69	13111.9	8094.21	11707.6	13692.9	5127.89	4281.62	4040.31	4890.08	15319.1	7984.5	3443.21	15072.9	11882.8	3734.85	6789.69	6822.46	12539.2	6935.91	16982.9	4255.33	12750.6	5026.08	12310	6401.69	14659.1	4207.22	13746.5	5938.4	18730.5	6049.18	7833.14	10697.3	11360.4	6406.55	10740.5	7364.42	10265	9753.64	9849.71	3292.51	4096.94	51470.5	3192.16	5455.56	5228.29	5324.39	1472.45
433.2062__387.12	11904.1	7159.28	14438.7	19473.6	20861.9	16131	16846.8	20567.2	17873.2	18304.7	24633.6	12502.5	19285.6	19552.3	17915.6	20671.9	26615.2	28417.2	17262	14885.7	23043.7	22027	19907.5	19290.2	26729	20629.1	25369	27401.6	20235.6	29153.2	27698	29279.2	28606.5	26713.9	14767.5	17944.6	18777.9	21570.4	22199.5	23408.8	28290.2	5600.92	1696.11	4838.67	5839.15	2957.02	3539.31	1079.17	2504.81
433.2423__551.47	17059.4	14967	24329.7	22099.3	26530.2	25805.6	20560.3	19367.1	19256.3	9442.5	11690.5	20333.9	12484.4	23519	22453.5	24938	12427.3	24497.4	21282.6	16548.7	22360.8	16194.1	24197.3	23240.9	19307.4	18883.3	22446.1	20627.2	24795.5	18028.4	22526.3	24713.7	21677	19447.4	20997.1	18886.4	18096.3	19938.8	21060.1	21688	21278.6	4868.38	5921	14806.5	5373.44	3280.23	2531.34	2618.79	2177.21
434.06__321.47	26916.8	30701.6	7337.1	9500.81	2354.3	2668.93	10428.5	4386.38	13549.5	3438.45	6870.29	16601.1	389.735	2147.52	30970.4	209.434	6415.38	6140.51	62130.5	106822	52428.1	79855.6	2740.83	88690.4	3364.1	1901.41	45125.4	29653.8	1146.37	8878.21	6830.01	2264.49	16937.8	989.516	15362.1	6894.35	11395.8	36343.5	45415.8	19456.8	7180.01	12617.2	4818.41	9674.44	46759.3	40919	21651.2	6338.5	5642.56
434.2091__387.65	2959.42	3398.99	4538.64	4236.26	5383.07	4044.1	4325.86	5346.93	4580.38	6983.21	5120.94	5104.14	5773.25	5567.06	4971.19	7666.31	7334.6	3562.79	5709.32	3945.79	3857.49	4618.14	4799.26	4714.89	3066.2	7480.12	4769.3	5801.04	5149.03	3352.28	5885.8	7090.5	6694.91	7195.61	4103.28	5056.1	5307.31	5643.76	4211.2	5799.87	6043.82	955.185	1181.32	10151.6	1881.98	741.831	1198.46	1590.24	427.172
435.1325__410.5	7257.51	4428.19	1547.31	8710.5	839.972	6367.29	2444.25	249.363	8345.43	4281.68	7813.01	11336.9	313.424	8314.81	7289.28	2986.2	6779.52	11059.2	5719.01	5616.52	9292.18	5207.41	4730.09	6873.62	8778.46	1665.88	7533.38	5698	198.136	7733.4	8864.9	3150.46	5531.39	5713.5	4556.7	4337.6	7013.49	6432.09	6976.35	3773.85	6198.73	3443.67	3181.35	10837.9	2940.19	2049.15	3418.85	2204.34	1540.06
436.0394__62.72	45962.7	95173.8	85554.1	39271.8	31070.4	51515	57612	39700.8	36508.1	31036.1	31984.9	34582.2	33839.3	15828	116106	17631.1	30158.7	23689.6	101178	109849	86235.2	88828.9	46238.7	107935	30126.7	30581.2	108557	58348.7	61360.2	17698.4	24218.5	28853.1	31423.6	35353.8	59406.6	43274.4	46468.1	56501.3	71872.9	64711.9	27509.5	28948.6	10975	4891.48	45065	32381.1	32347.3	6814.44	12946.2
437.2009__459.96	5301.09	5162.22	6229.89	6565.58	6065.51	5225.19	6419.9	5404.19	5650.99	4741.79	7377.02	6568.81	5202.43	7245.6	5625.64	5497.01	6062.82	5147.8	7288.59	6965.3	6692.12	6098.08	6601.52	6366.51	6615.51	7549.57	7751.07	7984	6268.39	7098.31	6976.59	5919.08	5347	6011.43	5864.86	5488.41	6403.9	6192.3	6474.75	7388.26	6270.48	607.465	618.047	11856.2	920.673	243.271	767.393	746.208	271.667
438.1024__455.57	5191.49	4534.02	5043.13	5921.01	4895.21	5331.19	5026.38	5869.41	6927.87	7972.47	6508.41	6480.92	5771.89	6756.59	8180.18	6492.39	6659.11	5221.9	5674.09	5146.5	5964.24	6113.4	6736.9	5556.19	5735.88	6922.21	5448.39	5158.38	5440.83	5645.59	4860.21	5064.61	5839.7	7114.49	5116.97	6225.47	6739.6	5838.8	6021.32	5742.45	5704.92	511.494	1215.5	5004.96	704.814	453.214	797.999	884.886	228.747
438.9954__421.22	17674.6	21204.4	19056	19945.9	19124.5	18462.4	21017	21636	20855.2	20653.2	21203.3	19991.5	21215.8	20000	21557.3	20918.4	23857.7	22533.3	19675	20072.7	18887.7	19869.1	20628.2	20876	21446.2	20647.8	19966.7	21806.9	19396.3	20599.2	20453.2	21567.2	21062.6	21937.3	19401.1	20524.8	20793.6	21411.4	20341.4	20454.4	21123.9	1296.64	1209.98	3751.48	1753.06	990.565	1036.67	629.879	579.873
438.9955__414.17	31779	34261.4	34251.6	34729.1	33284.3	32738	33504.4	38015.9	35325.4	35272.3	36354.6	33594.5	36166.6	34590.5	37254.9	36468.6	38879.7	38522.9	35596.3	34902.8	33017.8	35584	36028.3	36620.2	37598.4	35852.3	35686.5	35346	34776.6	34604.7	35248.6	35574	35156.6	36616.6	33661.1	34971.2	35592.2	36874.1	35769.7	35415.4	35440.1	1176.23	2038.68	11389.9	1762.39	1713.34	475.123	744.492	526.028
440.173__555.25	3272.6	5611	4972.39	5495.13	6237.9	4162.85	6004.73	2893.57	5641.39	4721.3	3257.12	6988.98	3408.55	5747.75	10252.5	2839.08	3497.05	7625.96	8561.78	1356.05	6410.7	12110.5	4133.72	9805.28	3882.79	6031.36	2449.15	1689.97	1716.04	4863.67	5782.07	4768.93	7712.46	1203.7	5117.8	4684.77	5930.97	4775.98	7268.61	2971.63	4866.17	1125.41	1238.91	66507.1	3143.96	3602.3	2069.95	2364.5	503.297
441.1384__430.92	3628.07	4511.1	4091.82	5178.99	4507.71	4569.12	3865.29	3563.55	5018.41	4832.97	3515.6	4207.77	4934.17	4832.3	5768.52	5508.27	5934.52	5157.2	4443.6	4672.8	3415.6	5206.9	5885.99	5057.12	4177.69	4666.7	7430.49	4369.93	5048.81	3361.2	5537.31	5458.69	5410.1	6405.11	4383.54	4369.87	4651.67	5143.28	4748.66	5378.98	5234.48	574.514	628.396	12670.8	606.296	961.991	1395.62	1123.87	256.931
443.1572__471.59	14294.9	23883	23667	16634.4	20890.6	20104.8	20091.2	17869.8	8245.89	13830.8	14244.2	19217.1	21632	15325.8	15894.4	19253	19014.4	16069.4	20344.7	7434.22	9623	14992.9	17255.2	21816	15647.1	18046.7	19045.6	15237.9	19466.7	13237.4	16980.4	19832.4	17290.7	14802.6	19874	16028.5	17262.7	16423.2	15866.8	17949.2	16428.7	4275.33	5047.55	8186.26	5268.47	4390.83	1903.11	2522.95	1911.99
445.1236__398.24	5338.11	4644.39	4794.76	10376.2	4960.24	11832.7	5330.48	4051.86	7495.23	8344.1	6898.28	9693.23	4871.01	9925.7	6783.72	6619.19	6646.1	7368.5	5159.39	3629.15	7190.28	4628.01	7700.88	5530.1	6047.89	5567.89	6179.89	4689.59	5401.52	6792.08	7432.02	5410.09	5110.9	8283.04	6022.74	7410.87	7634.39	5884.47	6219.43	5459.72	6605.63	2447.35	3001.72	8632.43	1494.53	1242.42	612.872	1341.17	1094.49
445.2339__755.54	61562.5	15476.1	56565.2	38128.7	72186.3	35741.8	43882.7	83719.4	11259.5	38604	40739	16821.1	39537.3	46628.7	38578.8	16536.9	29445.6	121906	48853.9	46021.5	51369.9	31871.8	40397.7	39213.6	80457.1	20694.4	49860.2	16226.6	62371.2	47385.9	46076.5	15524.3	51023.8	34792	48783.8	42641.5	36461	52552.8	48662	37288.1	38960.5	22329.7	26161.4	12266.2	40918.6	19090.2	22406.5	14437.6	9986.12
445.2339__803.48	10473.9	7323.9	11783.4	11125.3	34070.9	11522.5	17047.4	12067.9	9544.45	17153.8	20417.7	13563.4	8486.98	14348.5	420.725	7869.09	10346.4	41426.9	20883.3	9899.58	25790.3	12134.7	9460.54	12604.5	27422	9448.75	491.029	11629.4	14277.4	21122.4	39763	11351.3	20750.7	13555.5	14955.5	13467.2	11447.5	18085.1	17482.4	8961.64	21308.6	10821.9	3447.35	21199.4	13999.4	8434.44	5982.27	11182.2	4839.72
446.3743__836.19	3922.82	4197.55	4205.92	4353.81	4654.59	4715.31	4694.69	5053.08	4669.28	5047.67	4006.06	4200.41	2560.59	4776.4	3494.75	4544.01	4658.57	5141.8	2936.5	4085.94	4201.43	4028.51	4770.72	4251.35	4368.13	4213.39	4212.96	5274.14	3179.6	5023.59	5642.81	5945.51	4680.44	4788.21	4266.94	4836.01	3807.64	4273.36	4324.03	4220.02	5216.11	266.825	196.378	9708.52	836.383	277.994	855.13	552.541	119.328
447.0519__264.87	445590	560830	381906	174682	120139	211591	336602	250660	253751	136099	207834	232664	104900	76869.1	478096	98030.6	170150	110238	826377	1.03652e+06	663283	691129	172408	910184	129062	161368	834211	445926	282592	74868.3	239226	118279	284420	112121	336629	237741	220073	448264	513213	431024	165783	185259	72821.2	9197.21	448133	344776	292990	90651	82850.2
447.0912__476.31	7116.44	7563.64	9328.87	16537.8	18178.4	28384.6	11681.2	20266.2	16986.6	28268	20666.6	19957.5	23670.9	30366.9	14316.1	37799.5	23119.6	21677	6575.94	4024.94	8371.13	6239.9	24072.2	7708.01	22168.5	17786.8	6318.46	9310.42	12744.5	14926	12239.8	14443.2	7338.41	24594.2	11745	21117.3	21795.6	18639.4	13711.9	11540	14708.3	5222.66	7259	17030.1	13743.3	8649.43	4923.02	6290.03	2335.64
447.0912__453.82	17937.5	24034.2	23935.5	24437.2	20207.3	20254	14967.2	15422.2	13525	20538.4	19383.3	14339.1	17960.1	18001.5	19418.3	19212.6	21307.9	17530	28945	16017.7	17370.3	32258.1	21682.8	27075.8	21560.4	15787.6	24775.2	23517.3	21458.6	14844.5	18967.4	15605	21686.5	29336.7	22110.3	16941.4	17820.5	20602.7	23989.5	21384.7	20088	2893.14	3232.22	6849.96	5061.81	5764.76	3973.94	5851.09	1293.85
447.1673__605.38	8631.82	16656	12534.7	14408.9	19679.9	19099.8	18450.3	12782.8	13504.8	8412.95	9140.3	13360.6	16886.2	11496.4	16801	12736.4	12057.8	14600.9	11376.9	6856.47	14715.5	13639.6	14342.9	17529.1	12135.4	9360.96	15246.5	9179.58	19601.9	14109.7	17364.5	21601.2	16274.2	10202	14382.3	14450.1	13536.9	11525.7	14472.5	13347.2	15910.3	4174.84	4408.57	153034	2873.57	1973.24	5032.83	4197.04	1867.05
447.2495__672.7	12406.1	38938.9	18229.7	19596	13055.7	36889.1	10769.4	11515	13610	12965.1	10055	20100.1	25643.6	15491.8	10902.6	22187.8	9916.21	11522.8	159.171	484.429	31744.6	14588	11605.6	18949.9	44049.7	9343.15	908.9	11783.7	17189.6	33928.1	22893.3	24288.4	21.5638	13522.9	20445.3	17149.7	16438.6	8854.08	24187.5	9806.34	18930.9	10803.7	11092.1	5142.98	9106.18	13504.7	6777.44	12807.5	4831.55
447.2526__623.67	44009.6	122597	83988.7	81002	103133	124810	89851.9	104537	30746.9	29748.4	66433.2	85498.8	142624	70762.5	66543.8	90167.5	90073.5	41924.1	34341.1	79157.1	137831	64775.8	89148.5	89964.8	130253	76230.5	98869.8	64266.2	44841.4	91890.3	42329.7	89544.5	35088.9	105252	86945.9	75938.9	86372.5	67132.7	102395	71052	72821.1	29242.9	43519.3	34506.8	26982.5	30728.4	22610.4	31814	13077.8
447.2578__562.05	35590.4	53608.4	61027.2	44330.9	59231	55678.2	41836.7	21461.6	32010.7	39572.9	46795.5	20772.6	54382	47499.9	26873.7	47824.3	24675.5	43020.5	48776	31958.9	47160	25632.9	24700.4	51769.4	42130.1	43598.4	33395.1	43716.8	52227.4	36419.5	48945	50004.7	44651.8	41044.7	50757.6	38112	39264.7	39251.1	38278.5	43234.4	44213.2	10685.7	12639.6	18658.5	10536.3	12449.9	7703.93	5632.63	4778.8
448.0758__392.38	26285.3	23240.2	6272.21	10645.7	1886.72	2336.99	7661.07	4612	15292.6	3066.08	6502.71	12923.4	280.907	2234.4	28154.4	270.666	7758.01	5529.12	58896.7	92836.6	45357.8	78693.7	2453.57	74127.8	2608.16	1749.57	44276.3	31966.4	866.904	8107.48	8564.52	1750.28	16257	1541.89	13666	6593.75	10019.2	33058.2	40648.2	19714.8	7244.24	10647.2	5274.96	6365.02	40969.7	37068.9	21843.1	6050.19	4761.59
448.1079__358.58	7908.69	8165.6	7953.8	9027.32	6535.13	9586.67	6218.14	8452.04	10529.8	10963.2	9909.7	12421.5	8105.92	11245.2	8494.22	7716.98	10752.4	12432	9818.08	11611.4	11177.6	10219.9	7023.08	11310.5	10413.7	6172.02	16278.1	8275.17	8062.12	10414.5	11026.5	7926	10406	13614.3	7918.11	9149.98	10035.3	10466.2	10028.9	9696.85	10677.4	895.207	1901.67	11364.6	1819.07	1745.09	4488.15	2028.55	400.349
448.108__337.93	9447.9	10282.2	10235.8	12013.9	10035.4	10447.4	4025.12	11367.2	12316.1	14172.2	11252.2	13722	11013.6	13194.6	8461.69	11124.7	12979.6	15472.6	10078.8	10184.3	9429.81	9292.6	8701.39	5091.38	12805.9	8168.8	10257	9062.74	9455.22	12320.3	11538.2	8557.39	10492.1	13783.9	10403	10465.6	11528.8	11968	9064.21	9235.94	11338.4	959.804	3855.4	4027.68	2278.55	2743.22	867.837	1964.37	429.237
448.1806__371.22	6187.54	6820.39	6810.5	8660.41	8164.58	6254.11	6226	9157.79	8921.09	8030.41	5657.4	10703.1	8507.81	8511.8	7100.8	8550.31	12841.7	14371.7	9415.07	9954.12	8548.89	9989.98	6403.31	10706.3	9985.62	7178.19	12838.9	9448.59	8595.68	11418.3	11078.3	10340	12968	11585.1	7328.68	7717.88	8096.18	11026.6	9126.82	9515.34	11477.9	1036.98	1413.07	18550.7	2467.99	1712.37	2405.46	960.447	463.751
449.0374__408.28	10349.7	11238.1	12480	12221.5	8054.22	16127.9	11937.2	8880.21	9711.88	12524.8	7968.51	13228.6	11369.3	12181.9	12604.2	14101.9	12951.8	11712.5	12925.8	6187.41	15604.1	14776.4	14434.1	13104.3	12572.3	14008.7	12530.9	8366.01	15210.8	6920.7	13689.8	14356.3	12158.1	13630.1	10868.7	11836.4	11470.5	11575.9	14098.2	12529.1	12151	1785.6	2835.21	22241.2	3128.51	1240.62	2983.97	3032.12	798.543
449.2734__634.4	298331	256526	398290	248838	474826	242680	603489	172977	366843	176629	394385	375926	514653	227733	200631	396992	375368	389420	489792	361341	252158	339420	209527	497512	306791	192477	449315	335791	508057	290511	412081	225858	398387	300680	335362	312524	342665	402583	321082	371410	325503	98085.5	180575	15296.4	50625	110525	139077	78386.4	43865.2
451.2894__646.41	29955.5	63864.9	32813.1	15702.7	39997.7	46195.9	82489.7	23694.4	34566.6	21694.1	46353	40693.2	30988.6	46016.2	41902.8	70737.9	50091.9	81751.3	43183	34978.2	80701.1	33896.3	38745.5	46639.6	37857.2	34824.9	54817.9	33633.3	44736.4	50974.5	36238.9	38491.8	50477.6	25313.6	36466.8	41728.1	41190.7	56148.5	47568	42003.1	40299.3	17677.8	24795.8	6668.15	19502.1	19090	9887.21	10745.7	7905.75
451.3268__433.08	26526	22449.5	24813.7	24822.1	23048.8	27853.7	20342.8	20277.1	24067.4	20154.6	34399.7	23681.3	17705.8	28456.1	30497.9	16358.2	22757.4	21241.7	25304.4	26932.3	29134.7	21143.4	28207.9	20326.9	25197.9	20610.6	29668.6	24766	24719	26154.3	31611.1	20150	21293.7	26625	24332	22539.1	26948.2	22518.8	24802.2	24941.1	25166.8	1618.33	3398.75	4216.62	4088.99	3998.15	3705.06	4604.36	723.741
452.276__674.18	8043.2	9312.85	6506.96	10660.9	9522.19	8653.5	7422.62	7517.47	8507	11076.3	9518.65	11732	9048.39	12254.7	6940.16	11084.7	9637.7	11148.3	7535.61	6417.22	8905.98	7313.7	8712.6	7579.18	11597.5	9336.9	10016.9	9043.42	8431.46	11930.7	8967.38	8772.58	7374.63	10164.9	8809.22	8635.38	9898.78	9164.71	8821.8	9207.18	9442.04	1587.28	1474.4	20237.6	2124.12	1698.69	658.56	1707.61	709.851
453.0994__358.52	23953.1	26968.3	25168	26044.7	20184.1	27902.3	26660.4	27126	28329.9	30804	32064.2	31608.5	27470.3	28091.2	29632.9	26436.5	27985	28144.2	25151.6	29099.1	27053.2	31864.9	23528.1	28396.4	29809.4	24016	30527.6	28792.3	24033.7	27459.8	26448.3	26056.5	28437.4	32685.9	24463.7	28164.5	29773.4	27363.3	28130.4	26842.4	28217.6	2638.41	1612.74	9444.24	1562.06	3129.6	3329.67	2664.07	1179.93
453.0995__338.29	18910.7	21684.9	22134.1	19562.7	21395	20825.4	21570.5	21760.7	21654.1	28368.4	24822.7	23077.7	24571.4	23776.4	21519.4	23244.1	20473.1	22919.1	19698.7	20610.6	19307.3	22998	20913.2	19648.6	25089.7	19590.4	20691.8	20209.5	19835.8	19564.5	18479.7	18776.6	18030.8	24562.3	20737.5	22835.8	23553.5	21389.1	21591.4	20081.9	19882.8	1414.01	3114.68	4243.24	1587.8	2432.5	479.716	2674.95	632.364
453.2108__545.48	2674.08	6372.53	5160.49	4824.59	6851.13	4956.9	6901.14	3965.64	4266.06	5179.86	4074.91	4763.66	4741.49	4658.09	4991.9	4757.7	3258.58	5210.9	4843.27	1805.57	4848.78	6409.82	5151.06	6356.48	3682.78	5468.24	2331.96	3085.57	4247.1	4229.53	4336.19	5521.86	5067.11	2582.76	5176.56	5053.92	4646.01	3975.2	5289.79	3783.22	4347.49	1629.5	1144.83	12069.8	1424.22	1138.91	1372.02	1120.86	728.735
455.0267__407.18	10906.6	12660.7	16247.2	10209.4	16717.7	13806.8	17445.2	14063.1	13988.5	17185.5	11784.4	14731.5	16044	13392	13137.4	17578.3	13411.7	12094.4	15414.1	13365	13376.2	15624.2	16626.3	13224.8	12900.6	20401.2	11983.7	13407.8	17917.2	13432	12731.2	17590.2	12661.2	14717.4	13348.3	15297.8	13817.9	14372.7	14350.4	15927.5	14226.4	3001.82	1846.4	1017.2	2150.02	1667.35	3910.5	2053.81	1342.45
457.2059__473.95	1876.3	3833.24	5038.94	4017.42	5077.85	3748.76	4704.69	4161.05	4140.11	3973.8	4767.52	4655.46	4877.3	4916.36	4970.42	5130.67	5735	5974.79	4905.52	4994.09	4647.38	5008.7	4824.51	5016.51	4554.43	5625.08	5246.88	4981.68	5238.99	4554.61	4731.31	5772.88	5924.2	4722.78	3968.75	4145.68	4837.41	5348.01	4810.31	5273.16	5141.16	1301.39	353.5	30671.8	477.206	208.626	264.995	651.786	582.001
458.1006__587.4	2954.6	4042.18	4096.85	1124.3	3758.85	2431.78	3524.55	4733.2	4441.9	8225.82	4733.84	3371.87	5103.31	6192.88	6459.6	4953.49	6752.86	4162.91	9991.7	4704.34	3037.22	4354.7	4582.96	4601.01	1401.93	9272.74	5541.21	3126.77	5644.3	4389.48	1843.06	4269.41	3735.99	3595.03	3195.36	4671.45	5172.3	6113.06	3595.56	5896.26	3566.59	1244.45	2180.69	13174.5	2376.2	1386.18	2533.79	1021.17	556.533
459.1488__454.85	7641.51	7239.6	7873.47	9003.84	7022.3	7550.92	10478.4	8127.27	8048.41	7984.78	6165.78	9564.7	8655.11	6886.49	8761.89	8480	10463.6	9968.11	8081.7	7006.93	7321.39	11276.5	8870.99	8803.41	8021.78	9002.38	7501	8929.73	7312.11	8480.9	7769.9	7465.22	8513.81	9287.4	7756.14	8437.96	8006.8	8800.06	8858.82	8186.31	8303.45	772.818	1162.32	9958.36	1411.15	1492.71	904.161	712.602	345.615
461.2734__561.83	81773.1	63778.8	131026	93872.9	140134	119148	124281	101081	102818	80318.8	97844.6	91654.4	121314	101404	103176	105011	104153	94003.6	101737	86320.1	97968.1	82069.3	115683	56280	96611.2	91245.6	98361.2	90749.7	110116	78111.2	103585	105599	92449.1	46118.8	102117	105529	103079	98244.8	89722.3	97618.1	85172.5	32529.3	17319.1	6675.82	7954.02	22171.8	9028.33	24414.3	14547.5
462.0911__446.29	146661	136346	39516	53306.6	14040.6	16573.4	47772.4	28541	83315.5	20328.4	39506.6	70768.3	5667.81	13618.3	158664	5873.5	45219.5	32131.5	324030	491766	243450	416083	15454.3	401274	18163.6	11572.7	231478	161064	7971.69	41110.1	45637.6	12457	86263.7	10674	77973.9	39306.1	57645.1	179804	218885	103022	39228.5	59791.4	27392.1	3233.28	216964	196487	111456	30777.4	26739.5
463.0864__431.79	5700.99	7896.89	8124.9	7382.32	5089.4	6457.8	42571.9	44430	4355.41	6133.21	5587.47	22101.9	5465.09	4657.08	6624.91	5291.2	6337.9	4837.71	9441.13	34266.9	5716.51	9717.09	6489.92	8614.42	7742.14	236228	8967.41	7144.08	6732.3	3592.21	5838.39	5110.49	7018.42	10926.1	6838.9	20789.7	8887.28	12035	7656.02	64767.9	6497.12	1362.35	20758.3	972.291	12557.1	1604.32	114311	2769.6	609.263
463.1437__418.01	26479.8	35523.3	50520.2	11348.8	23748.3	28601.8	36587.2	39491	33755.2	89091.9	30160.4	25882.3	62240.2	41031.2	36591.1	86189.6	34932.1	17900.2	68011.9	36996.8	16077.3	23561	38366.5	26289.7	13618.2	97486.6	30199.2	17011.1	46589.1	25397	11161.5	42156.3	24210.1	48723	29524.1	45505.4	39181.1	48806.1	23582.5	47821.5	30329.6	14575.6	24694.6	3589.25	27629.3	9766.19	35251.3	15061.4	6518.41
463.1702__378.28	7954.19	9028.97	7730.12	8271.72	9565.02	7040.83	9571.69	8794.11	8990.13	9160.68	7230.01	7932.5	8625.6	7575.82	7289.21	7735.3	8382.71	8024.92	7766.8	7257.79	6843.91	8695.4	6268.41	7127.5	7492.02	8630.7	6412.09	8331.02	6889.31	8047.02	6357.41	8315.6	9114.6	5941.8	8510	8711.49	7730.63	7833.51	7285.45	7565.78	7555.28	767.515	976.894	5708.88	413.463	906.214	1081.4	1349.96	343.243
463.2528__556.96	22228.1	30959.7	32113.1	12911.4	30191.8	15447.1	16787.9	20804.8	14709.6	19800.8	24005.9	13145.8	28847.7	13278.7	26336.9	13282.5	13756.8	21800.7	23017.1	21868.5	24935.8	21637.9	9623.54	8368.27	21494.2	21220.3	24248.1	25986.4	28740.3	18515.5	24507.8	16587.2	22226.7	12811.2	25680.8	17510	21123	18745.1	17211.9	25048.8	18929.7	8132.79	2679.65	13836.2	4797.52	7638.38	3152	4611.94	3637.09
463.2885__571.51	14528.8	20778.1	8840.66	16037.4	26224.2	19019.2	18679.9	16799.6	16806.9	14823.5	18539.5	18542	18439.3	10333.9	9665.64	19678.8	18331.6	20048.9	15544.3	16037.2	14277.2	14461	8357	10717.7	15922.8	17105.2	11174.2	18812.1	20015.7	15547.5	8629.36	11157	19573.6	16848.9	17281.8	17225.8	15104.1	17928.2	12747.1	16776.8	14351.3	6568.29	1692.56	5261.1	2060.57	3112.69	3921.32	4412.65	2937.43
464.0705__208.95	20075	25316.5	27469.1	10224.1	7602	15693.9	16551.8	12164.1	11115.6	6580.3	8918.2	9254.2	8263.7	5304.99	19225.2	4863.23	8336.59	3035.7	38056.7	36550.6	22726.1	33168.1	10357.3	37958.7	9100.5	9030.4	34607.4	26895.6	17034	8481.19	9510.38	3598.59	13078.7	3821	18137.3	12421.1	10193.3	18168.6	22662.1	21891.9	7697.98	8888.05	3989.33	4359.25	17579.4	13035.4	11191.4	4021.39	3974.86
465.2683__561.38	435879	576760	605918	489293	626564	633410	582784	547114	460081	477156	485732	546108	665137	305476	587016	503546	502701	462747	593059	439272	563525	424499	539376	540039	462356	527878	595246	466384	616223	468316	509808	580367	482752	248434	546883	540109	517894	500265	505959	551433	457936	81187.3	72358.1	26615.6	58641.2	59432.5	68082.3	124795	36308.1
468.1492__316.16	17625.1	19219.3	18753.7	22337.1	20810.5	16323.6	19179.6	21191.9	19946.4	25913.4	23025.8	27303.8	21261.6	26098.9	23559.9	29066.6	30825.3	29706.8	27112.2	22343.3	21107.9	26317.5	23678.4	20158.7	31053.8	28174.1	23734.4	26045.1	22552.7	26225.1	24299.4	28973.1	26523.4	33120.2	19749.2	20511	24250	27810.8	24463.2	25126.5	27828.2	1844.4	3509.8	1778.3	3340.69	4395.34	2496.27	3392.64	824.839
469.0059__411.82	20138.4	19645.5	18711.2	22529.5	20033.4	22029.7	23548.8	17929.4	20367	21149.6	18176.1	21883.6	21533.3	21262.2	19802.1	22442	20394.3	19543.5	18072	18005.2	21115.7	23395.4	21803.7	20067.6	18016.7	22807.8	17391.1	20861.6	21136.1	20246.7	19433.3	21542.7	20700.9	18674.1	20211.6	21004.9	20531.5	19691.4	20879.8	20549.2	20119.5	1412.58	2086.18	2158.67	1840.36	2005.88	2274.27	1111.29	631.725
469.0421__442.67	7007.99	9902.63	8164.17	10365.2	8715.67	8386.29	9094.49	7748.81	9110.91	8145.64	9959.15	10051.5	8328	8606.2	10746	10139.9	11664.3	11375.6	9131.3	8242.47	10968.6	11931.5	9876.6	11729.2	9146.96	10356.7	11978.4	11485.2	9804.89	9343.05	10350	12294	10708.5	10485.1	8831.13	8497.23	9538.18	10110.7	10730.6	10906.3	10636.1	1349.4	597.783	2786.41	1454.66	1197.21	999.959	1064.27	603.471
469.9571__426.67	3057.64	4461.57	4513.63	5071.02	5763.19	5282.98	4697.69	4960.2	3963.39	3718.18	4538.08	5057.2	5366.69	3999.46	4451.35	5557.11	5147.21	5294.3	2735.96	1953.6	4350.49	3268.85	4960.41	2797.64	5187.82	4820.52	2688.09	3152.08	5077.52	4919.76	5055.43	5515.33	4776.3	5475.6	4573.41	4524.49	4682.55	4137.64	4113.04	3934.55	5148.48	997.099	663.347	2229.24	1666.34	1045.53	1191.25	332.069	445.916
470.1496__69.74	18719.2	9546.8	6997.97	21647.4	8025.7	16343.5	7337.29	8432.38	20271.3	13362.9	16106	19467.5	10302.8	21752.1	15080.9	7341.23	12567.6	16467.6	9430.7	17323.8	22323.6	5724	8357.2	13995.1	8935.9	5257.99	25444.4	10375.8	7467.85	17303.3	26924.7	14597.5	18918.1	13909.2	12987.4	13149.5	16541.9	12626.2	11867.2	12136.5	18330.6	6711.53	5408.33	4957.39	4329.24	6567.26	9116.11	5214.02	3001.49
471.185__456.8	11205.4	13974.5	12873.6	14675.6	12529.3	11008.1	13421.1	13844.7	14042.8	14969.7	12860.3	17561.1	11898.4	14592.6	14219.2	15000.5	15722.3	15908.8	15005.6	13707.5	14805.6	17572.5	13890.7	15029.6	14232.8	16536.2	16242.1	17554.7	14434.5	16406.3	14125.4	16424	15504.9	15778.5	13051.7	13457.3	14226.3	15068.9	15106.2	16191.9	15647.8	1341.84	1481.55	5014.8	865.237	1450.77	1299.58	939.803	600.089
474.2602__643.36	4890.32	7755.6	4143.27	5017.5	5034.37	4928.14	5260.44	4515.91	4321.92	4903.85	5070.56	6637.41	4304.83	5131.3	3956.45	4823.14	4341.72	5599.03	4611.21	4195.45	5517.6	5498.8	3658.91	5376.58	5541.48	5501.49	7493.52	5693.95	5215.89	5360.12	4991.51	4897.7	4807.92	4598.18	5368.21	4786.05	5020.11	4714.11	5118.67	5976.22	4931.09	1384.1	369.97	3595.3	550.738	818.512	1030.43	280.546	618.989
475.1224__459.93	5608.99	4600.52	5595.69	4249.12	5847.19	5987.08	4267.48	4151.75	4210.21	4547.15	6294.19	4093.91	4777.48	4893.5	5306.21	4860.26	4882.77	4470.45	5656.08	5406.51	5693.3	5502.57	6656.31	4828.48	5406	4875.21	3727.72	5927.92	5813.49	4554.48	5223.17	4548.39	4738.44	4678.69	5180.3	4632.73	5073.06	5055.21	5617.33	5086.08	4748.64	707.869	772.151	58781.2	472.796	664.336	1021.02	277.477	316.568
475.2526__554.94	10290.7	10847.2	20604.3	8426.39	12229.3	8232.98	13860.5	8675	12515.5	13710.4	8194.93	17760	15516.6	10870	17373.3	10582.9	9812.69	19045.3	19394.9	15302.9	19198.9	12486.8	19140.4	9032.42	8751	19409.1	9917.82	9482.38	21199	16873.6	10769.2	12338.2	9341.49	615.337	12479.6	11398.9	13943	14827.7	13721.9	15002.1	9987.56	4742.3	2742.79	9793.83	4528.84	5186.14	6168.23	5954.2	2120.82
476.1067__489.59	219440	241402	68712.6	80695.2	25719.6	28364.1	70155.9	46019.6	118934	33078.9	60090.8	113947	10028.6	25202.8	212686	12582.4	69065.6	51613.6	503353	828424	388298	710775	25504.7	686892	35753.6	18563	418012	225420	13888.6	51493.5	66396.2	26576.9	125284	22464.7	127194	59310.5	84391.1	293008	369445	168971	58443.1	96736.9	37064.2	30668.8	359852	334395	193116	41500.5	43262
476.2759__657.07	11378.5	14500.2	10554.5	11727.7	12507.4	12898.4	13462.6	11130.4	11440.1	15216.1	13142.9	15526.3	12193	13577.7	10821.4	12906.2	10934.3	13388.1	11898.8	10675.5	13380.7	10320.4	9774.1	12673.6	13566.9	12586.5	17655.6	12038.6	12325.3	11409.5	12071.7	11576.4	10071.5	12161.3	12133.7	12829.5	13052.3	11960.6	11943.1	13651.5	11458.1	1497.42	1652.21	39500.9	1187.49	1773.05	2678.78	838.143	669.668
477.0623__385.05	163882	224520	127422	42825.7	37006.6	53807.3	108568	102620	96794.1	76773.3	52243.6	60792.5	35925.2	33413.6	169179	35749.7	49772.1	33449.1	390745	596712	257517	355356	68004	424885	38561.7	70496.1	387916	172174	85635.5	23944.6	64388.6	45029.3	86632	49971.9	119131	87712.6	70310.8	221286	228865	179055	53993.3	80226.4	22410.3	16218.5	259222	171272	146267	23306.7	35878.3
477.0624__335.76	473690	607895	438387	413640	302396	464961	379475	379131	475141	293881	484444	409033	213735	269829	629270	309521	430712	406279	652986	748632	847186	738888	327099	845752	407265	351057	1.00399e+06	585827	461831	362625	527869	418606	629416	431664	447201	398518	401262	509626	633238	600676	474036	110337	74116.6	5905.78	183457	248437	285464	105263	49344.2
477.2682__495.01	24741.5	35679.1	44960.3	26381.6	44718.3	34833.5	36267.8	15713.8	29084.6	29988	31970.4	31841	39354.9	32735.7	35025.7	22091.9	30847.6	30825.4	36749.6	32714	30908.7	25922.9	35796.6	12410.7	32662.8	33506.3	28738.6	15577	1283.65	28017.5	18578.3	37166.5	12211.6	12657.8	35296.2	29177.6	34185.5	30645.7	27540.3	19776.4	21726.3	9659.06	8127.12	12629.4	5356.66	9182.51	14473.5	10731.5	4319.66
477.2682__566.6	28732.8	22217	40064.5	37280.9	46957.2	41755.4	36296.2	30198.1	15655	28424.5	32251.4	34772.6	38969.5	17308.2	38067.9	43413	37078.5	20100.1	15397	24754.4	37627.4	26159.8	40459.3	38611.5	28581.2	15824.3	40953.5	16433.1	42132	14022.7	35732.8	43614.1	34895.2	33537.9	35050.5	30465.9	32273.9	28148.6	34287.8	28835.7	32360.5	9701.77	9811.29	9060.16	11743.6	6453.02	14682.8	10978.4	4338.76
478.0861__240.16	131022	196582	185892	59243.6	63860	91456.4	136914	102932	82665.9	81098.2	57607.7	69814.6	59544.2	38055.7	128392	38379.2	59032.1	47253.1	274494	256524	154138	225378	64697.5	281709	59646.5	66527.1	222984	179240	106939	74672.1	64836.7	60046.1	85512.9	52340.2	127320	99013.2	70682.9	135136	157114	143923	67481.6	65006.1	22897	6785.69	119408	97767	70370.4	12926.5	29071.6
478.0861__261.92	109391	154156	166600	46660.4	48759.1	79402.6	101378	77276.8	61671.9	65986	45409.1	51430.6	46153.4	27094.2	103740	27394.7	46851.2	35745	198381	200323	117415	175553	56310.6	207977	45667.6	50688.9	173608	160998	91526.1	51613.2	47040.5	44190.6	69641	19620.1	105113	77143	54765.5	101739	120585	119205	46421.1	56561.1	15461.9	7325.13	89377.4	71436.4	58214.9	17956.7	25294.9
480.0619__388.45	284915	485513	254795	120580	80223.7	107209	277540	141090	139594	82575.2	86526.1	155566	56939.5	36672.6	271915	28393.2	79185.2	74649.4	532498	665536	402464	599755	82328.4	618896	65861.2	89913.6	427994	352078	156501	87824.2	99010.4	67621.4	171998	34566.2	245205	149602	121524	276052	353861	256622	92204.1	159818	75548.6	18833	299214	269139	159474	50889.7	71472.7
480.063__335.78	10556	14515	10215.8	9970.41	3291.89	11386.7	8666.71	8589.4	11447.9	6904.59	11822.3	9924.31	4795.08	6282.08	15344.5	7106.31	10204.1	9271.92	15931.8	18166.7	20562.7	17957.7	7654.48	20572.9	9824.07	7768.5	24878.6	14064.5	10680.1	8540.29	12627.1	9966.7	15333.9	10175.3	9709.83	9399.06	9633.65	12136.2	15314.4	14347.9	11328.7	4041.03	1972.49	13491.9	4690.68	6144.14	7476.99	2678.07	1807.21
481.1565__452.48	4254.88	5487.09	4914.58	5343.15	4498.38	5011.26	4753.21	4858.89	5004.3	6248.82	4707.61	6079	4955.91	6052.59	5903.68	5388.38	6889.49	6485.91	7365.2	6231.6	5503.71	7211.9	5113.88	5717.59	4277.81	6311.7	5580.5	6109.89	4474.23	5119.08	5494.61	5853.98	5571.6	7077.08	4899.62	5175.3	5539.76	6472.12	5564.98	5619.08	5823.27	528.854	609.688	488.268	742.349	1072.34	823.16	748.37	236.511
481.2631__488.47	51790.8	34157.7	104617	57930.7	48527.5	79663.4	79855.7	81657.8	62617.4	64575.9	43879.1	67721.4	91748.8	38289.5	32362.7	100070	68999.4	62482.5	80733.6	39121.1	69699.9	35444.1	42408.4	74460.6	39592.4	78127.3	24821.8	30941.5	91722.5	28073	33115.8	85716.2	31029.4	68903.7	59404.7	73674	54800.3	70281.3	52321.1	56403.2	49367.6	26739.5	9258.12	4909.87	22528	18284.5	33491.7	26252.4	11958.2
483.3166__427.2	8232.79	3813.6	13115.8	4616.99	10106.4	14720.7	3722.92	5980.82	5088.8	2561.94	19976.4	4683.16	2379.97	14504.7	15384.9	2430.34	4426.68	3274.64	8946.39	10052	8057.71	1924.55	10483.1	1941.34	12535.9	5559.09	5875.4	5860.49	14608.5	8513.71	10456.3	4893.56	3972.55	8215.57	7977.11	6415.04	11385.8	5826.01	6988.52	7975.87	7210.34	3861.04	4822.48	3926.21	3449.42	4879.72	4424.16	2697.05	1726.71
484.0296__358.41	3854.94	9364.1	7780.89	7866.29	6920.81	8421.4	8977	8147.31	8589.71	4885.9	9971.9	9723.69	4655.31	8880	9269.4	8385.9	8699.79	8539.4	8418.49	4515.9	4180.29	10424.2	7391.81	8833.39	9483.5	8073.1	9073.41	9541.9	7418.89	8218.42	8095.21	8027.6	8812.21	10040.4	7157.41	7804.26	8500.06	7711.9	8062.64	8526.83	8638.77	2044.69	1658.89	24969.2	1790.85	2434.78	959.602	842.668	914.414
484.144__183.62	8867.31	12357.5	10720.1	12677	11845.8	11259.7	10312.4	11013.5	11244.7	9624.93	13656.3	14917.6	9271.68	13122.7	12026.2	12931.8	15572.5	15858.9	18559	14526.7	15717	16479.4	13050.5	17893.6	14522.1	11533.9	18868.8	13744.9	11464.2	13679.8	15384.3	15380.8	14476.6	14751	11293.5	10691	12598.9	15489.8	15532.5	13903	14734.5	1546.47	709.552	3913.17	2063.61	1849.78	3475.84	710.495	691.602
484.144__217.31	15344.5	19998.5	17785.6	21576.3	17831.4	20554.5	15791.8	16447.6	17155.8	16521.7	22805.9	22582.9	16079	20316.9	23062.4	21375.3	25889.5	24786	22529.3	22528.1	23091.5	25772.7	22604.1	24849.7	21667.8	17996.3	28706.5	25113.2	18370.8	19793.4	22333.9	23150.1	24326.9	23241.8	18507.3	17294.3	20969.4	23421.6	23597.2	22546.7	22569.2	2378.2	1885.42	4164.46	1852.97	1678.24	5249.59	1705.86	1063.57
485.0364__373.18	4575.32	6165.21	5280.29	6188.02	6530.9	937.556	6099.7	6336.51	6447.19	6512.11	7534.31	6543.56	3532.68	6969.42	8370.28	3445.6	8995.41	9880.72	3678.51	7341.22	7106.91	8244.98	9244.3	4183.58	1344.4	3646.41	9196.5	8567.77	6982	4098.96	11895.3	9191.61	10446.1	8047.3	5747.95	5266.61	6590.05	6668.29	6024.84	7098.17	8735.86	802.271	2425.1	3859.36	2979.62	3231.16	2482.67	2961.83	358.786
485.0372__337.78	6539.01	6033.15	7440.82	7111.1	3898.53	7309.58	5812.4	6666.2	7018.6	7975.28	7919.8	7823.4	5710.92	7247.81	6973.61	6972.8	7018.47	7253	7518.01	4688.4	7397.58	7525.94	6790.81	7590.4	4099.82	6601.21	7935.39	6679.78	3942.52	6905.6	7192.79	6557.29	7070.01	9134.01	6204.52	6956.41	7135.11	6690.14	6680.91	6289.73	7371.94	1397.24	799.951	4972.01	1139.83	1477.24	1679.96	1013.57	624.866
486.0446__298.89	11691.8	11699.2	13178.3	10230	8963.2	10573.1	11392.9	8353.6	8271.89	15474.4	9512.28	9150.32	8157.82	11695.2	7733.22	8851.97	7759.86	6461.15	13006.1	2674.69	10950.7	8890.21	10131.7	10991.4	9459.68	11746.2	11898.8	8412.75	9798.29	6864.28	6785.47	9375.28	7846.48	13402.5	11152.5	10813.2	9249.77	7750.76	10084.7	10464	8854.8	1607.61	2942.29	25886.2	3750.37	920.836	1668.69	2748.34	718.943
487.1224__458.41	5108	6539.01	6529.79	6640.61	7071.19	7146.63	5156.99	7313.6	6500.4	7267.4	6831.29	5635.99	8283.02	6782.4	10699.1	7850.42	9956.28	8064.72	7485.09	6755.1	3383.3	6216.99	8148.79	8225.98	6828.3	7236.99	8783.21	6249.49	8055.52	5319.12	7064.08	7592.49	7299.49	9698.6	6377.72	6677	7646.36	8022.32	6560.67	7581.3	7394.76	743.53	910.492	15502.1	1190.17	1973.63	1089.6	1563.13	332.517
487.3034__433.46	72423	70083.6	72752.6	68082.3	73674.6	76981.6	64591.9	65621.8	67514.5	64342.7	84478.3	68700.4	60420.9	74501.2	82832.5	58026.6	68312.2	66625.2	71425.1	70562.8	73246.9	67713.5	78713.9	62613.5	73018	65345.1	75191.5	73479.4	70399.6	70616.2	77782.7	64550.3	64152.5	75220.9	71403.2	67810.5	74186.7	66990.4	71061.2	71103.9	70464.5	2279.8	5276.65	7028	5353.93	6118.44	4320.93	6144.53	1019.56
490.304__433.44	6443.51	5370.59	6338.41	5750.6	6202.81	6851.18	5880.91	5539.68	5919.44	6026.84	7600.79	6238.82	5319.92	6528.09	6755.21	5239.11	6131.89	5677.51	6136.67	5851.9	5910.2	5544.7	6874.89	5633.94	6511.91	6036.05	6511.41	6383.1	6577.31	5794.1	5760.71	5521.11	5770.87	6782.01	6021.18	6043.61	6488.56	5807.42	6095.13	6376.97	5925.76	449.574	486.9	753.561	372.665	576.975	241.162	491.29	201.055
492.1017__311.56	137666	245445	184908	46088.8	58012.1	78209.5	132666	93999.5	68030.9	65010.4	47016.7	77188.7	53959.6	32647.2	87531.5	36078.8	54495.8	41160.6	338954	290511	172363	269366	57658.7	348935	56204	53161.5	296271	174326	99585.1	87393.6	58853.1	65048.5	74779.1	50200.1	134424	87583.3	59668.7	152240	180905	155836	67254.9	84449.1	27628.5	4331.81	149471	129299	106098	14391.9	37766.8
492.1017__318.66	325838	499835	555667	130433	155466	372105	317943	224373	178395	201395	209411	178019	132229	87343.8	414807	95682.2	136442	104921	679440	710319	439286	605714	179554	788081	233873	147666	692048	664927	288701	164362	137472	153214	202500	142872	333448	258842	204362	345361	449302	448336	160084	193660	82585.4	10234.4	319610	254219	272148	25846.7	86607.4
493.2994__646.81	36820.6	55357.6	30782.7	57118.7	44556.4	75325.9	48336.4	26447.5	39031.3	23318.1	41998.7	90105.6	30215	45629	37413.7	40152.2	44159.2	44384	35086.9	37325.2	49920.5	47620.2	37706.4	64120.7	25743.3	33339.3	46013.1	42624	33979.3	30015.4	39683.9	37574.4	41881.5	29104.5	44927.2	42491.8	49072.4	40221.5	45022.2	38988.9	35651.9	11438.4	20912.1	5626.47	4110.63	14323.9	6313.16	5774.91	5115.39
494.0775__426.02	321532	450089	190964	97069.7	73902	91960.1	291409	120376	138606	70115	78011.8	106761	33598.1	33159.2	232098	23965.2	73678.1	57938.4	695240	916749	405867	734915	84568.2	775129	49750.4	57901.1	635041	521574	135059	134459	110611	46705.8	143873	29817.7	226711	142493	96725.6	353514	410046	337394	93093.3	158370	87281.8	24533.1	420799	344453	283767	51846.3	70825.2
495.1018__318.51	14132.6	15564.5	17818.3	3858.08	4777.75	9434.8	9601.88	6770.6	6032.84	4575.79	5193.22	5186.5	4272.22	2233.8	10393.1	2671.63	4123.5	3010.24	20028.9	25830.3	13665.7	20432.8	5896.08	26566.2	5692.75	4475.75	22786	20423	9096.19	5760.43	5021.59	5140.02	6038.3	4455.59	11230.3	7283.18	5455.76	11132.9	14450.7	14195.2	5283.18	6453.6	2188.71	9454.39	10975.6	9125.1	8813.92	626.855	2886.14
495.3147__652.17	27504.1	34864.4	13771	1052.06	20182.6	18802.2	31578.8	22915.4	35898	14635.8	28467.4	48014.7	29482.6	36332.4	26747.1	18169.6	30113.8	27227.9	24678.6	19858.9	36714.1	23509.8	38487.9	34304.8	25932.9	27592.4	34111.1	10904.7	34956.9	37215.7	27485.4	24916.9	35297.5	14087.9	19474.8	24766.1	33808.8	24009.7	31789.9	26891.3	27800.7	12978.3	8831.02	3224.56	4984.98	6676.48	11154.1	9237.16	5804.06
495.3149__657.92	9629.18	13001.2	6537.71	11749.3	8785.56	9833.66	10119.6	6583.08	9749.92	8517.33	11898.2	12781.1	7418.22	9820.98	8781.13	9613.05	12933.6	14721.9	8247.67	8797.42	13045.7	11976.3	10331.4	12841.9	6699.54	9060.82	12125.8	12176.7	8906.24	9760.81	10270	12151.5	12443.6	8310.11	9940.59	8960.71	10139.9	10862.7	10979	10567.4	10587.2	2532.26	1464.38	79273.7	2821.66	2620.57	1830.09	1722.05	1132.46
496.0759__385.17	7665.38	11043.8	6061.51	16809.9	7987.99	8406.4	8188.62	13983.6	14465.3	9239.61	8056.9	16172.4	10975.8	9413.1	11691.4	9944.24	15915.7	17047.6	9214.9	9218.6	11831.3	16064.5	8004.32	15605.5	11374.3	7007.89	19019.4	12673.5	7206.51	15465.6	14448.7	13415	16134.5	15133.7	9913.72	10856.7	11261.9	12268.2	12576	11476.8	14919.5	4255.51	3103.91	20496	3878.48	3325.91	5672.45	1037.5	1903.12
497.1279__401.23	3362.36	5206.11	5254.8	4116.05	4931.02	6584.87	4830.59	3847.46	2401.39	4555.01	5819.42	4424.34	5608.41	4960.2	6058.11	5694.33	5188.89	5396.62	4695.48	4167.91	5319.39	3721.18	6107.07	5381.79	3687.6	4460.48	5580.99	4202.51	5687.09	3685.45	5299.29	4928.09	5240	3136.82	4574.07	4443.87	5374.1	5028.64	4843.41	4982.77	4457.93	816.748	1522.6	7117.74	603.343	1084.96	760.596	985.218	365.261
497.1854__434.32	4834.35	5457.2	6050.91	5622.9	5597.49	5130.91	5195.89	4562.21	4898.5	5283.82	5632.6	7070.8	4877.98	6193.02	6127.19	6487.99	6214.28	6032.51	6385.91	6116.1	7184.1	7231.7	7129.8	6771.01	6960.13	6073.18	7505.62	7127.31	7750.79	6638.62	6219.99	7487.97	6538.91	8127.88	5512.57	5014.27	5980.32	6247.36	7055.35	7114.23	7002.68	439.387	290.261	17187.1	188.136	189.167	739.897	784.506	196.5
497.2216__493.06	8559.21	8522.03	6372.9	12557.2	6792.6	8592.88	9485.9	8257.82	8680.73	8783.28	13707.6	11614.2	7554.99	10943.2	9005.99	9827.58	9977.89	9360.08	8411.1	11952.5	12528	12220.8	9388.77	9179.18	10846.4	13929	12655.5	16461.3	11415	11548.9	6781.7	9967.16	12054.6	10185.6	8560.79	8760.12	10565.2	9905.83	10832.6	13615.2	10107.6	2443.68	451.074	29001.8	1297.33	1550.82	2157.22	2058.85	1092.85
497.3321__433.08	327544	270610	292370	294157	278164	334037	237167	247654	293823	240859	403092	280508	207503	340046	364061	190201	268942	258948	302680	321305	341723	249185	335335	241600	296507	238422	352673	292114	283804	310492	378006	232397	258299	310318	292569	270708	319042	268415	292870	291753	297902	21883.5	42107.8	74357.4	50444.9	46744.1	46971	56099.4	9786.59
498.1595__441.88	22709.1	38401.5	33665.1	30909.7	29536.4	28593.4	33995.1	36103.1	34048.4	49993.1	32531.4	40424.3	39561.2	41811.9	42266.1	43897.4	50164.8	44042.9	54804.3	41131.9	32511.5	43778.4	34137.5	40142.5	29094.3	48975.1	44702.7	38780.8	32239.1	35003.5	33815.5	43180.5	38045.1	50380.2	31044.4	36546.6	39319	46808.3	35932.9	41174.4	40084.9	5761.18	8015.77	9321.69	5557.51	5936.51	7277.1	6798.21	2576.48
500.1555__425.08	5824	6938.48	7810.01	6075.71	7817.5	6862.9	3539.68	9994.61	8163.33	9246.03	6978.48	8577.72	8051.24	7103.97	9760.8	7364.53	10178.5	9766.12	7564.51	5137.61	6872.12	7334.93	8066.28	6191.3	9576.38	5272.94	7573.32	7726.43	9069.69	7676.12	7133.72	9223.15	7468.23	10724.4	6893.14	7561.31	8094.44	8002.25	7608.2	7410.59	8445.12	936.537	2538.85	15586.7	2040.32	1294.96	1575.69	1505.47	418.832
501.1229__375.46	15502.1	21883.6	22916.3	19675.5	27718.1	26778.4	19398.4	20557.2	20780.7	21813.9	27054.1	21076.7	22494.4	23241.4	28285.1	23260.9	29339.3	28449.3	25568.1	21689	25244.1	22197.8	28699.8	27373.2	25053.4	22651.5	30743.1	27299.1	29238	24497.7	30022.9	30808.7	27681.8	28947.3	21539.1	21865.7	24430.3	25661.3	25713.7	27482.9	28391.7	4475.32	2877.25	1061.29	3273.03	2484.39	3515.94	2473.79	2001.42
503.1748__426.35	4050	5035.57	7746.6	4923.54	8274.1	5360.37	7206.4	6277.8	6717.57	8607.8	4479.5	8128.4	6794.49	6204.9	5392.12	9055.64	6131.69	6480.37	6014.91	5489.51	5050.18	7301.31	8385.72	5239.11	5789.59	8803.1	4857.89	5258.8	8077.92	7010.09	5935.07	9214.13	5954.89	7829.38	6005.96	6833.99	6199.88	6634.42	6353.18	6749.43	7188.71	1878.39	1202.03	7979.79	1399.41	1439.33	1981.78	1381.9	840.04
504.1257__315.99	3512.89	3812.11	3242.56	5557.39	4938.51	3479.08	4500.13	4984.91	4822.84	5485.49	5010.13	5936.49	5308.18	5855.73	4248.52	7163.6	6671.51	7165	4560.29	3471.02	3927.31	4256.36	5123.5	2980.51	6466.31	6237.41	3238.48	4533.48	4791.9	4893.3	4862.49	6224.48	5645.49	7100.48	4212.69	4654.49	5271.81	5806.29	4550.8	4700.32	5745.25	990.751	747.243	7194.58	1691.37	1317.04	1229.62	946.223	443.077
505.2994__573.75	41959	57424.9	54509	41424.7	61075.1	50990	51847.2	46390.5	23984.8	39555.5	47076.7	46429.7	44812.3	50190.2	51018.7	27883	52149.1	52742	43826.6	39778.2	48210.5	42345.9	28212.3	48964.7	46316.6	42724.2	55125.8	51951.7	46946.1	42928.2	53732.7	51792.5	49821.2	21877.7	51278.6	42553.6	47905.5	43275.8	42810	49187	44030.4	9057.3	11468	9743.18	10220.3	8553.5	5468.15	13037.2	4050.55
507.0728__335.53	7068.49	6882.4	6769.4	5450.37	2972.02	6631.8	4368.98	5111.11	6283.72	3233.9	5663.19	5486.28	2426.78	3299.95	7991.7	3519.41	5023.8	4937.4	7633.39	11786.7	12941.7	9155.28	4000.82	13759.4	5175.82	4167.28	15104.3	7024.42	7007.31	4076.01	7395.21	5192.89	9807.88	6091.2	5828.54	5125.9	4973.58	6580.14	9006.6	8325.83	6512.64	1720.18	1392.94	9616.13	3267.51	4411.04	4714.28	2207.6	769.287
507.2786__561.8	325960	505673	550849	415132	598025	505105	475846	408128	407396	357958	434012	408727	490897	441764	451017	446597	412578	394332	439439	388867	417408	334789	476468	453132	401352	422669	420930	399427	465396	349267	437000	441736	405400	392366	479128	430887	445283	416363	416630	427105	405154	109019	58987.2	8297.46	25991.8	54417.1	27628.9	37547.5	48754.9
508.0966__318.51	13200.9	18765	14296.8	6972.3	6395.27	6892.69	13036.7	9297.29	8810.61	5990.18	6275.49	3845.93	4439.05	2891.46	13239.5	3596.75	8146.92	5330.2	22833.9	21108.5	15318.3	23615.2	4495.1	19528.5	4684.31	6368.08	13055.9	13066.5	8482.47	4110.18	5532.71	6228.78	10227.8	2392.02	11926.1	8805.49	6138.29	12203.3	13528.3	10243.2	5698.29	5223.66	2726.24	9575.7	9084.05	8671.3	3366.46	2927.4	2336.09
508.0966__296.07	13271.5	16827.7	14450.5	4438.09	2528.23	8757.78	4557.59	8639.58	8929.61	4143.96	3288.39	4824.95	4849.28	3293.07	14965.7	4579.36	4813.28	3447.56	20786	19991	10183.4	15033.4	5161.63	18062	3419.9	6860.9	18595.6	9218.79	9389.71	2041.26	5128.51	6009.31	3024.6	4182.83	10303.2	7005.7	6244.28	10723.4	10372.1	11016.2	4077.3	6391.98	2430.2	9605.9	8842.53	6252.61	5182.99	1589.22	2858.58
509.2938__572.1	189376	257135	181649	212227	264500	172866	228606	111856	204486	99971.3	215558	167091	232067	218765	236926	175117	171090	163736	219427	204196	234010	186102	243123	229277	107276	209231	241848	164252	179495	191409	231906	181352	228976	203007	220977	163557	214081	186713	199958	198707	207330	38155.9	56367.9	212592	23886.8	56267.8	34293.4	22469.7	17063.8
510.1595__370.53	7859.32	9986.34	8290.5	10412.6	8287.3	9847.68	8440.89	7283.11	8540.6	8096.82	9856.5	12974.4	8124.52	10233.5	10141	10315	11206.2	11656.4	12062.7	10773.4	11156.9	13107.8	8750.69	11356.6	9835.3	8480.9	10722.5	11441.2	7941.41	9369.01	10553.7	10210.8	10486.2	10130.7	8967.22	8441.82	10266	11202.7	10841.5	9646.49	10150.1	1148.42	928.418	52375.8	692.416	1649.6	1697.5	471.705	513.589
511.2275__336.44	7500.2	7387.27	7927.98	11746.5	10472.3	8815.47	9152.66	9265.37	9156.54	8754.09	10247.5	10365	9656.33	10379.9	8906.71	9956.48	11207.5	9900.93	11997	7498.18	7931.37	11710.5	10766.5	7429.42	10838.3	14168.2	6647.78	10844.1	9393.42	15017.7	10716.6	10510.6	8978.61	11466.3	9006.85	9028.83	9911.09	10112	9735.22	10263.4	11338	1981.8	228.363	18815.4	1706.92	1920.46	3131.24	2246.88	886.286
513.3041__820.03	6704.3	5539.78	6151.5	6274.92	6713.08	6611.51	6739.61	2840.99	6783.74	5285.4	7176.78	5842	5995.2	6372.49	6023.99	5363.99	6281.2	6123.28	7526.42	7462.05	6959.53	5982.28	6006.25	7126	6876.38	5831.56	5481.5	6675.23	6427.91	7428.21	7189.58	6128.21	6339.98	6595.8	6276.72	5652.25	6282.09	6551.39	6590.09	6104.05	6736.36	482.7	1689.72	17655.4	928.196	551.351	545.574	554.704	215.87
514.1545__334.96	22459.6	27931	28185.7	32426.9	28163.4	26388.2	29235.5	26089.5	26559	33394.9	27316.8	39000	32931.3	38249.2	26790.6	37725.7	35221.5	36146	33357.2	27736	24408.3	31574.4	29067.8	26870.8	30121.4	29714.8	24912.2	30700.9	24621	31334.4	29241.2	32515	29159	33848.7	27833.3	28333.4	32857.6	34037.3	28408.5	27487.2	31219.7	3543.32	3098.37	7133.22	3860.77	2817.7	3169.45	2047.17	1584.62
514.1559__316.3	28837.2	36008.2	33230	30727.5	33635.6	29550.5	30376.5	33597	32178.6	55263.6	37100.9	39899.4	38751.1	43595.9	36059.1	56775.7	43957.4	42028.4	46105.9	33069.7	30748.7	35953.1	40248	30609.2	43047.8	52864.4	33500.2	36339.3	37539.7	39786.6	34195.3	47632.5	38891	55484	32487.7	36193.2	39081.3	44387.4	36121.4	40060.9	43197.9	2769.8	10776.1	5066.07	8518.59	5574.08	8702.09	8394.15	1238.69
514.163__373.39	43825.3	68638.8	66666.4	14337	52601.8	70013.4	63655.7	57763.6	50949	154439	62229.6	44486.9	76593.3	75404.5	58731	128589	42853.7	39521.3	121511	63484.2	31941.2	33387.1	69864.9	54268	26438.1	122047	38068.7	31396.5	63253.7	47501.2	22322.3	67777.6	20807.1	70306.3	49213.8	79364.1	63489.1	79192	43179.9	63691.4	45742.9	22016.1	42556.9	17194.2	42930.1	18286.1	41251.3	23781.8	9845.88
514.3223__433.49	75875.2	65244.2	70472.4	79897.8	70782	78077.7	54249.3	69289.5	80373.5	70387	71184	81036.9	63801.7	84759	66145.6	61059	77724.4	85581.7	69280.5	79075.8	84407	64233.1	67241	74477.7	75530.2	54055.8	95751.9	64874	73716.7	83212.1	93282.9	65969.9	79927.4	84160.7	72454.3	70475.4	73385.4	74544.3	73177.8	72099.6	81310.6	5608.43	10252.7	18929	9513.59	7883.07	17699.7	9903.6	2508.17
517.133__414.1	2876.85	3490.28	3798.37	3613.21	3837.37	3396.68	3113.14	4410.16	4083.63	4409.95	4277.97	3491.4	3924.73	3688.27	4942.79	4281.02	5222.79	5083.67	4731.28	4148.21	3681.55	4357.69	4508.42	4691.38	4548.81	4168	4963.49	4261.05	4341.51	3746.83	4173.26	4333.87	4486.13	5076.64	3523.22	3882.71	4065.03	4693.39	4357.57	4433.51	4363.35	387.741	596.869	23101.8	474.682	396.158	360.359	485.015	173.403
517.1902__456.85	28812.5	36590.6	33953.8	37832.7	32412.2	28308.5	35100.6	35474.1	34630.4	36578.1	32951.8	45621.4	31005.7	37461.5	35521.3	37877	39267.1	40185.7	37788.5	35669.6	37599.9	46409.2	35856	38271.8	35246.9	42190.2	41912.5	43840.2	36082	42549.4	36510.7	41065.8	39067.9	40114.9	33920.4	34018.3	36512.3	38157.6	38676.8	41006.2	39861.8	3563.8	3271.83	1685.57	1713.87	4495.43	3391.27	2269.22	1593.78
519.2785__568.97	20828.5	14338	22311.6	26664.4	25203.8	23310.1	23096.2	18889.4	23200.5	20482.7	13357.1	29833.6	22348.4	25247.7	24846.1	26279.6	25571.3	29380.2	11192.2	20129.5	14386.1	11450	25710.3	26261.5	21700.9	23730.4	29409.7	26498.3	24694.8	22193.1	26929.4	29209.6	26481.1	22449.1	21869.3	21795.8	23126.6	22510.6	19901.8	26083.3	25452.5	4798.71	2008.04	4388.79	7150.88	6694.74	2496.77	3041.37	2146.05
521.2006__409.29	24413.8	16297.2	31443.3	15534.4	25039.1	25981.9	28407.1	24006.7	26264.6	33523.4	27806	25823.5	25277.2	30567.2	25123.1	30020.1	24550.9	25123.8	35222.7	30085.2	30433.3	31016.3	30640.8	27780.3	28675.7	29869.2	26027.5	29392.1	28998.6	24133.3	23182	27303.3	19208.9	31091.5	22545.6	27636.7	26919.4	29000.5	29709.3	28571.9	24983.8	6653.5	3641.59	10230.7	4351.99	1404.4	1733.18	4472.23	2975.53
521.2582__566.62	10455.5	15871.9	13645.3	5995.81	16789.5	14869.2	13649	8013.99	11687.7	6439.88	11593.6	12176.6	14354.8	13103.5	14392.5	14139.3	13016.3	13466	11143.3	9028.64	12717.4	9302.02	15386	14115	9913.66	11495.9	13706.6	12100	14175.5	9514.03	13388.7	6213.83	13479.4	11760.2	12551.6	10932	13124.2	12158.7	12286.8	12869.5	10871.2	4403.17	3610.7	4294.62	2073.37	2630.27	1276.1	3060.37	1969.16
521.2942__537.14	34520.4	53286.6	63127.5	25129.8	52775.5	33052.5	54883.1	42659.2	40070	37986.9	43014.5	42522.8	33519.7	46256.3	30076.3	42427.7	45728.8	48603.2	1334.85	23546.2	29145.8	40829.4	58143.8	28948.9	42732.1	50016	52347.4	53009.2	57639.5	46942.5	35509.5	31587.3	42679.3	15494.1	45768	41730.3	39077.9	32328.2	39960	53253	34442.6	15487.3	8153.71	3106.16	19900.8	12013.3	3193.7	12169.9	6926.15
522.2041__409.3	6813.4	6305.63	8268.71	6079.42	5886.31	5718.29	6426.01	5492.31	6638.62	8664.09	6752	7334.31	5672.72	8267.4	6386.7	6922.89	5721.39	5303.59	7951.93	7830.8	6711.89	8035.5	7124.19	6972.9	6470.32	6828.6	7095.29	4057.61	6754	3680.7	5332.1	3935.51	5042.59	8397.6	6670.69	6587.86	6882.63	6746.12	7062.96	6183.87	5277.7	958.144	1254.58	2417.62	1203.4	598.366	1425.06	1880.42	428.495
523.2734__494.72	63493.3	93052.7	122117	72758.8	114721	91566.7	94206.3	85898.8	76880.3	80404.4	85665.5	82450.3	104100	89746.7	90079.2	92320.7	81427.4	74693.7	91799.7	75203.9	78075.5	63885.4	94428.3	79206.6	85214.2	90537	73269	86346.3	103000	76797.5	82491.8	96324.6	78160.2	81138.6	93228.5	85791.3	90408.4	83089.1	80162	88288	82982.5	25493.6	7290.47	6509.2	8609.85	11171.9	12258.7	7796.81	11401.1
525.2887__504.46	12048.8	2209.44	22616.7	16603.6	16467.2	1470.4	27126	18261.3	16087.4	9871.9	1453.1	973.358	21426.4	19198.5	10003.9	15723.5	37344.3	39891.5	37572.9	28324	38658.5	18115.1	42219.4	50263.8	673.539	19367.6	1792.62	24105.7	44479.6	871.352	19336.6	26184.5	23233.8	15210.9	13989.1	14563.4	10611	31771.3	29986.1	22436.4	16967.4	7581.84	9581.91	32589.7	10000.9	20225	17552.5	9899.53	3390.7
531.1446__315.99	3110.97	3503.38	2876.84	3212.29	4917.08	3230.11	3347.24	5244.77	3089.41	6347.8	4790.41	6930.9	5506.18	6553.01	3748.08	7389.07	7954.1	9483.59	4553.63	3564.51	4114.89	4094.36	4223.79	3201.27	5929.3	4854	4103.45	4071.61	4462.31	6100.49	5677.29	5503.3	6606.1	4010.29	3524.11	4251.87	5505.72	6588.98	4312.72	4372.84	5579.49	810.503	1465.64	7378.66	2458.28	992.897	366.438	975.079	362.468
531.2785__621.03	20601.2	19199.2	22738.2	36180.4	27468.6	26215.6	16342	32988.6	24515	30107.6	27381.3	26809.5	30745.9	30579.8	19538.5	28844.2	34059.5	34999.6	15351.3	20451.5	20906	22389.2	46838.4	19208.1	44936	23501	26171.4	29441.6	24423.2	28926.4	33589.5	29811	21943.5	39368.7	25237.5	26033.8	27011	26741.2	30855.5	25884.3	30727.8	6872.57	6348.92	16625	8594.65	13784.5	2617.35	6405.16	3073.5
533.1643__425.73	5369.08	5979.57	6251.72	6812.95	5837.93	7249.23	6312.11	6610.32	3122.4	8558.76	6573.38	7642.95	6837.9	6651.51	6423.4	7797.62	3936.11	7237.49	6872.35	5915.08	6601.57	6772.6	3529.51	6085.32	7438.02	7820.83	7280.4	6029.14	6527.41	5952.6	6348.13	7158.77	6479.24	7820.59	6050.25	6370.56	6825.83	6351.73	6085.4	6914.44	6751.87	533.004	2010.7	7706.82	1514.27	1508.38	793.516	738.902	238.367
536.1104__186.87	8033.6	5851.91	4576.36	9550.1	5038.49	3909.6	3810.52	3952.78	6102.53	4878.57	10162.3	6477.2	4516.7	8498.4	8856.8	6808.13	3657.4	9603.4	8198.79	11654.3	12063.5	8182.49	8866.69	6809.6	7762.8	5284.98	12540.7	9399.4	6263.4	7543.2	11495.3	6834.3	8301.09	9374.8	6610.09	4530.8	7702.28	7984.4	8737.02	8372.12	8709.74	2112.51	978.529	3932.79	3010.06	2003.36	3286.82	1819.8	944.745
537.3253__652.23	29538.2	39219.2	21619.3	24706.9	30625.1	21739	35903.1	19823.9	31051.9	13423.2	15813.8	28814.1	24019.8	21524	32052.8	16354.9	25113.8	1622.34	21961.8	23538.3	40589.8	19132.7	32356	28574	21542.7	22446.7	29030.5	28156.5	29238.5	32551.4	31492.8	26727.2	18349.6	11092.2	29141.7	24388.2	24444.9	17718.2	28439	27218.1	24042.6	6711.31	9014.98	1099.15	9585.3	8619.29	3215.27	9154.73	3001.39
537.3254__658.18	7254.98	9997.41	4447.04	8807.95	6449.93	6490.7	8513.56	4771.13	7853.73	6244.26	9056.03	9556.6	5498.32	4173.02	7889.08	7911.64	10252	11734.3	6594.76	7181.16	10119.8	8777.92	8417.26	9745.81	5276.34	4240.18	9391	8857.32	6496.92	7491.74	7666.88	9151.75	8859.46	5490.7	7391.46	6774.68	7234.61	8734.77	8467.43	7246.35	7732.11	2143.14	1463.24	34432.5	2177.74	1913.55	2365.97	1446.74	958.44
539.2319__515.17	4590.43	6554.4	6727.83	7106.58	6572.28	5648.29	5951.82	5395.17	6101.39	5989.73	6061.73	6843.56	6316.15	5977.1	6474.04	6255.9	6796.69	7179.98	8027.29	5837.32	6737.82	8408.57	6240.79	4429.51	6665.1	6556.34	7136.44	6650.28	7031.55	7023.11	5982.6	7084.61	4055.3	7867.5	6310.3	5817.28	6334.52	6819.44	6496.36	6843.65	6402.62	986.731	289.521	8975.47	847.281	1421.31	283.417	1473.29	441.28
539.3046__534.89	8809.09	14867.8	9409.5	12471.7	812.268	28703	13708.9	12934.8	12698.7	10607.7	10932.4	12239.7	15395.9	15426	25627.6	12894.4	418.125	13483.2	13850.2	12106.5	838.65	10402.6	15802.1	15505	11798.1	22493.9	15059.2	13319.7	14772.7	12240	27460.7	31502.6	13097.4	13670.6	9274.08	15730.6	15924.3	10550.5	10869.3	16411.4	19594.3	5323.34	7342.07	11689.1	5702.38	6072.84	4125.91	9152.48	2380.67
540.1697__452.5	53964.1	70174.8	60908.3	62599.4	56501.2	58629.8	62670.4	61036.1	64427.6	79438.2	63461.3	75509.2	67543	78187.9	75936.7	75447.3	86691.8	83929.9	90963.3	78556.8	69280.3	86593.8	64369.2	74774.7	57811.4	82928.5	76872.7	76526.6	55851.4	65558.8	68114.2	75767.1	71889.7	88242	60829.6	65240.4	72127.6	83117.8	70565.9	73044.8	73914.3	6251.81	8219.18	2627.61	6217.38	10924	11833.2	8892	2795.89
540.3279__673.36	5634.42	7012.08	5566.8	7185.93	6618.16	7694.24	6958.52	6111.2	6971.22	8410.71	7762.35	8857.75	6890.06	8727.41	5477.2	7585.8	7389.34	8658.63	7350.36	5996.42	7060.8	6486.74	6734.8	7369.98	8709.5	6845.82	8114.75	6632.05	6394.87	6910.62	6453.8	5887.18	6004.14	7303.18	6403.48	7229.18	7542.96	7396.11	7272.36	6996.87	6511.79	761.61	866.311	726.273	947.524	869.745	767.675	599.284	340.602
543.2092__558.19	20937.7	42073.7	66541.6	51873.9	51719.3	53699.9	44290.3	34155.9	47125.3	26300.3	45993.5	39186.5	42746.3	39182.4	42655.2	35804.3	29333.3	34206.6	33716.6	40896.1	50704.9	24589	44917	56311.4	26538.2	36039.8	56254.5	38858.8	41153.3	33486	45010.8	51132.3	41590.6	35157.4	46629.2	41114.3	41952.8	34791.4	40612.1	43076.6	41275.4	16813.1	10868.4	175648	4170.79	14332.5	9030.71	7233.86	7519.07
544.1648__441.8	47522	76400.6	67480.9	61743.5	59217.7	57701.8	67653.5	73550.4	69725.8	101717	66186.3	81543.4	80063.7	85744.1	84543.9	88200.1	100649	87600.9	108897	82600.3	66047.8	87060.3	70321.9	80556.6	59446.7	98156.5	87301.6	76389.7	63510.6	72499.6	69131.6	84831.3	77359.5	101667	62472.9	74069.6	79616.3	93589.5	72686.6	81339.6	81097.8	10650.4	16527	43606.4	10837.8	11107.4	14840.6	12924.2	4762.98
545.0494__335.41	22425.9	30150.4	23120.2	22115.2	19243	23390.8	23790.3	21980.3	24131.5	17727	23947.3	20962.6	14658.7	16523.6	26937	18652.9	22802.3	21809.1	27530.1	29514.8	30818.8	29591.8	19586	30373.3	20727.7	20432.2	30953.3	27036.8	23457.5	19544.4	24888.5	22350.4	27851.3	20569.3	23410.9	22204	20605.8	24061.8	26219.5	25470	23040.8	4047.39	2633.15	23356.6	4406.84	5566.49	4544.26	3367.67	1810.05
545.2578__527.92	6361.68	3842.79	10923.9	17007.4	13012.8	9827.3	2150.52	13040.4	13481.6	19348.7	9681.9	5937.23	17118.7	17462.5	9936.78	16692.9	15529.8	21088.3	2403.35	2141.92	4210.72	2202.85	24687.6	4790.92	16157.1	7733.92	6877.56	8484.26	10769.2	10780	19870.1	17228.8	6878.28	24516.9	10229.7	11569.7	12027.4	11571.2	10409.8	8466.23	15854.8	5242.12	6286.64	13144.5	8738.39	9672.68	1669.75	7059.98	2344.35
549.0832__335.37	17324	33912.8	14869.5	9774.68	5153.42	11250.5	15350.3	8679.22	9430.41	6241.17	6944.81	14534.2	5278.14	3619.37	19181.4	3163.13	6766.61	7274.78	30316.8	27655.2	22718.8	28349.1	4768.09	28880.2	5618.4	7550.69	22468.4	17105	10951.8	5709.1	7725.68	5838.58	14022.7	4684.81	16206.9	10190.3	9911.58	15035.3	18066.9	14519	7596.17	10955.5	3398.76	7212.57	12867.9	12001.2	6612.17	3756.43	4899.43
551.1746__467.28	4517.01	6812.2	12385.5	1235.51	7389.14	4161.62	8706.71	12187.1	7869.13	24449.6	5031.12	5178.91	13759.6	8614.83	7775.1	14537.2	12576.8	5160.51	20148.9	9375	3997.25	5161.99	10545.8	7375.57	1823.76	30051.8	8241.52	5249.99	12912.3	6634.79	2584.64	12243.6	6430.89	15515	6467.88	11474.8	8071.91	12359.7	5780.88	14113.9	8681.8	4097.85	7794.21	13234.1	5616.88	3334.32	11083.2	5143.25	1832.61
551.1747__354.91	59941	74347.2	82878.7	57006.6	62442.9	63472.8	75060.5	76693.4	72224	110885	59690.8	68328.1	73435.4	70826.8	77065.6	71727.7	78204.3	65654.7	96524	69829.1	59970	73885.7	59229.3	75453.8	55766	95660.2	66375.3	65314	67595.2	59789.7	50450.2	78257.1	58801.6	72482.4	67323.3	79667.1	69869.3	76388	64861	73736.2	63956.2	10909.3	18181.5	5267.59	12131.6	9110.55	14645.7	11220	4878.8
551.1747__361.16	19203.2	25967	28086.9	24471.1	20032.8	24019.8	23751.8	26695.8	25331.3	34600.8	25296.4	23065.9	26350.3	22481.4	23763	24271.3	24308.6	27884.8	32158	28541.1	26743.7	25997.9	23927.1	30278.8	25569.1	30387.2	28410.5	25202.6	26982.1	20533.8	21238.9	27349.6	24899	31265.6	23552.2	26879.9	24191.4	27432.8	26503.3	27745.6	25057.4	3825.53	4472.42	4397.02	3298.34	2349.3	2196.21	4440.31	1710.83
551.3044__573.64	168677	218124	213698	186248	223907	213917	196905	183359	177713	172824	198305	203307	195319	196618	211351	207347	199786	206221	190654	182538	215105	179095	112827	203427	177471	184991	207306	201176	209643	166809	202200	218543	193742	181654	202131	188944	200980	197309	177585	200779	192590	23638.9	16615.1	3871.13	10592.1	39596.1	11114.4	19694.9	10571.7
553.2475__539.26	6169.4	4986.79	5818.59	7863.97	9600.47	9821.39	6062.7	7109.77	6630.35	7060.75	7922.5	9578.89	7726.9	7577.23	5425.9	8127.74	3921.07	4878.5	9995.81	6702.47	9358.19	602.676	9304.27	5159.5	7840.5	7910.29	9147.81	10690.1	8917.47	7863.45	7876.64	5506.58	4979.92	11025.6	6887.84	7336.99	7646.28	6725.12	6453.03	9166.42	7450.44	1842.87	1451.15	9715.79	2446.32	3687.63	1149.17	2398.76	824.155
553.3191__578.95	77847.9	96481.2	47892.8	32584	1529.99	85570	49960.8	82628.9	1374.18	47685.2	51768	93586.9	83320.8	84169.8	46834.1	54532.9	89216	60288.1	2101.92	81684.3	95159.6	54212.9	1591.42	1509.19	80472.3	85906.1	104046	103778	55090.5	91632.7	40641.7	58728	94021.7	47564.3	51267.2	53443.8	71935.9	57564.6	46589.1	87205.2	66517.7	37366.7	34060.2	11109.7	34191.7	43652.8	23031.3	24883.3	16710.9
554.1492__370.55	4533.78	5507.79	5163.62	5762.89	4694.63	5552.71	4812.98	4115.58	4782.81	4894.59	5404.01	7848.18	4683.31	5903.09	5784.03	6051.51	6470.78	6723.1	6824.31	6003.9	6638.58	7450.48	5356.51	6594.51	5784.5	4659.49	3557.6	6429.2	4482.5	5649.61	5680.82	6312.52	6231.02	5874.09	5132.54	4831.74	5924.52	6414.72	6364.92	4782.2	5949.61	521.873	509.75	3142.51	376.397	815.451	1199.6	307.754	233.389
555.2396__631.12	21999.1	32392.2	25961	28168.1	52986.4	50642.4	66410.2	24887.4	38196.1	27816.4	25702.9	18515.3	22338.9	46624.9	45592.7	12095	48569.1	32657.1	49330.5	47189.1	29228.2	20614	26127.8	11412.4	21574.4	28434.7	27875.7	23181.9	16803.2	20778.8	26789.3	44782.9	47055.1	19812.2	32301.4	41590.5	31754.9	37968.2	21791.4	24073.9	31843.7	12158.3	17162.4	3222.07	16001.1	6768.82	5389.17	13148.6	5437.37
555.3372__433.5	18309.5	17524.9	18297.2	16791.6	18717.4	20397.2	16671.1	16217.4	16334	15553.4	22488	17184.2	14785.8	18511.2	20297.6	13977.7	16166.6	15807.2	16795.4	17707.8	17392	15909.7	19807.6	15126.8	18201.7	16401.8	17929.3	18495.8	17327.4	18028.4	19533	15371.5	15628.6	18540.3	17928.1	17034.6	18653.4	16090.9	17287.6	17538.6	17420.4	767.95	1923.01	149.438	1384.07	1855.03	895.496	1836.82	343.437
556.1645__370.51	14894.7	17212.2	16185.1	18687	14855.2	17273	15547	13146.6	15245.4	14763.1	17400.4	22684.2	14439.7	19721.1	17101.3	18389.2	19866.1	21046.1	20908.9	18790.3	19574.5	22921.7	16407.6	19945.3	16958.1	14474.7	20206.6	20300.7	14203.4	17032.2	18825.8	18345.8	18973.3	18474.1	16366.8	15195	18269.3	19800.1	19161.4	17296.3	18330.2	1626.57	1485.5	15882.8	1203.79	2615.48	3416.8	768.93	727.423
559.3095__646.54	8203.42	8947.6	10908.6	14343.5	12876.4	10551.7	8959.54	16038.1	10603.6	12939.1	10304.6	11327.3	14460.2	11477.9	9009.13	10723.8	13583.5	12855.8	7699.74	10841.7	8657.75	12386.7	16377.9	8569.62	17955	10819.5	9344.2	13602	10187.3	11426.6	13068.6	12155.7	11574.1	14718.2	11055.9	11818.4	11315.8	11140.9	12789.4	10988.3	12588.6	2584.86	2752.96	8319.29	2291.97	4318.57	1844.31	1353.92	1155.99
561.155__441.71	4964.43	8373.6	7571.3	7926.58	7486.81	6456.28	6733.49	9114.12	10413.3	13013.3	5044.71	10299.8	9997.59	10473.9	7193.81	10915.6	11656.4	11804.9	10010.7	9452.51	7663.91	8846.87	6753.51	9718.41	7064.39	7883.41	9670.49	7277.89	6797.01	8689.73	7632.57	8116.52	10072.4	11057	7264.54	9146.1	8601.96	10768	8009.42	7907.2	9113.65	1332.51	2721.12	305231	1023.51	1246.17	1256.76	1419.82	595.916
562.3122__642.38	4739.1	6180.96	4312.58	5018.67	5114.18	5047.4	5806.68	4357.37	5394.98	5127.83	4735.1	6983	4870.16	4646.07	4339.68	5026.54	4596.56	5535.03	4719.7	5051.4	5412.15	5739.74	4179.65	5425.1	5889.91	5484	6143.78	5972.73	4982.9	5300.06	4906.06	5072.75	5213.68	4873.46	5073.1	5146.85	5114.8	4985.85	5329.31	5645.85	5073.2	693.173	531.619	35328.4	363.983	674.624	522.969	186.438	309.997
563.0986__365.74	27719.4	30221.6	17692.8	15445.7	10315.5	14803.4	24263.1	13550.3	17170.6	11184.9	11062.9	13793.7	5911.11	6419	22797	5327.61	12131.3	11301	44483	40179.7	27275.7	34751.5	7107.09	35877	7799.53	10414.7	38032.9	30482.4	14839.3	9248.79	15021.4	7015.49	22515.7	6791.6	20279	16194.5	11996.8	22684.5	22562.2	23442.3	12118.6	8419.25	5001.97	3233.09	18189.8	14185.2	12989.4	6692.93	3765.2
563.1773__558.09	22978.9	72791.7	64254.9	50621.6	43684.8	38524.3	64002.2	26681.1	31665.6	33301.3	31221.7	31453	37282.5	31957.1	60659.1	36028.6	58755.6	31272.9	56787.4	26488.6	18155.5	20685.1	65067.3	63207	26237.2	23907.2	26248.6	26258	36337.5	41792.7	36332	60624.8	25110.9	39136.7	50866.4	38834.9	38514.7	41866.6	38670.4	28187.8	40599.4	19295.8	14690.3	8880.41	14922	23440.1	5544.56	12871.3	8629.36
563.3046__537.71	21418.4	32250	36214.2	26314.2	33854.7	30710.2	31975.9	25536.9	26748.4	10846.7	28494.9	26912.2	17041.2	16582.5	28205.9	12111.7	26568.3	23511.3	30685.2	13543.9	18318.8	22789.8	19907.8	17272.9	28001.3	28209.7	33670.8	15652.4	18245.5	23885.6	30450.6	35108.8	16390.6	26877.7	30010.3	25163.6	23447.3	21284.1	21258.1	23944.6	26542.7	6036.7	8437.96	23608.8	8144.13	4305.84	8446.51	7051.39	2699.69
564.3277__656.23	6189.18	8851.26	6058.67	7005.9	7014.3	8311.8	8523.22	6564.66	7157.86	8200.18	8428.78	10062.9	7118.92	8076.11	6758.09	8415.8	7366.26	8411.69	7804.31	7916.04	8603.45	7100.78	6295.55	8575.42	8173.43	7145.05	9530	6986.18	6762.44	6944.5	7147.64	6603.97	7035.22	7528.66	7023.86	7751.54	8088.97	7982.82	7749.73	7605.92	7052	1114.46	847.317	64925.3	443.812	1015.62	1292.29	335.01	498.402
565.1902__409.18	4307.1	4638.01	3538.4	2214.71	2845.59	6095	4849.69	5205.69	4963.62	4204.79	3178.91	4886.12	6075	6419.59	6174.7	6891.7	5174.81	5258.31	4219.47	5492.01	5923.2	5415.71	7442.62	5589.93	5830.7	6372.51	7355.29	5120.31	6552.8	4208.71	4908.82	5571.31	4699.78	7120.8	3508.76	5063.76	5346.86	5407.26	6040.43	6350.23	5301.88	1003.47	685.071	7349.2	961.486	808.87	924.553	1128.39	448.765
565.3192__433.09	5090.6	5687.01	4475.79	5840.99	5641.41	5490.32	4798.31	4963.08	5297.41	4787.28	6700.41	4630.5	4311.01	5791.61	5611.6	4059.75	4957.99	5366.67	4865.6	5346.88	5648.72	4766.88	5671.68	4192.7	5592.68	5218.03	4601.01	5293.9	5278.49	5031.71	6153.41	4482.02	4850.22	4390.9	5347.16	5067.28	5409.03	4919.38	5174.53	5097.86	4981.65	563.706	313.659	36992.4	530.604	666.53	332.846	705.586	252.097
567.2993__510.35	1206.97	49243.2	54001.5	19059.8	55131.2	19589.9	45929.8	24440.8	43090.1	23376.9	44576.5	57324.5	47764.3	44000.9	22393.2	48607.1	24081.9	19771.8	22855.6	27212.2	21742.3	38781.8	29415.4	26672.3	25860.4	46991.6	21152.9	50706.7	49438.9	40376.1	27229.3	54523	18876.5	44783	35728.5	31285.5	43211.9	28505.7	28494.4	42072.5	37157.6	24303.3	12247.3	13856.5	11549	6374.32	14031.4	14167.2	10868.7
569.2619__433.08	25459.1	19946.9	23062.3	22268.9	19947.9	25846.7	18575.9	20673.9	21970.8	20408.8	27455.2	22452.5	18005.9	24448.1	27054.7	17320.9	21615.6	21928.8	24985.1	24744.7	24913.3	21167.8	25461.5	21568	23503.9	20376.2	28939	23435.5	23501	22972.5	25774.7	21037.7	21289.5	26331.5	22137	21495.2	23883.3	22119	23322.9	24062.9	23481.2	2318.36	2717.46	2508.88	3099.2	1927.42	3562.64	2470.68	1036.8
571.2345__561.86	43322.4	32580	41668.4	33988.7	80279.2	36685.3	41172.7	33071.2	33730.4	65687.1	67254.2	64124.8	45797.8	73810	36023.1	70090	35452.3	63313.4	70495.7	47798.4	62513.2	62632.8	37714.2	63702.5	33291.8	67991.5	56584.5	65325.5	29947.9	31389.1	63182.3	33752	47171.5	29862.5	46367.7	42069.3	57402	57430	51970.9	54962.4	41071.5	19523.6	13584	39830.7	15341	15121.3	17373.4	14133.8	8731.23
571.2777__491.8	7017.6	5083.31	8421.3	4841.89	7173.53	9213.76	4249.27	5353.51	4882.31	2899.64	10853.3	3816.7	2473.11	8873.4	9198.11	3038.32	4375.77	3526.64	5971.88	5879.59	8652.58	2349.3	11016.7	2093.59	8515.19	4575.09	6010.23	5913	9540.08	6642.52	9752.39	4191.57	4131.27	6347.5	6507.53	5319.7	7042.93	4558.44	6525.47	6509.6	6213.05	1514.02	2364.25	4447.79	1337.16	4053.9	2123.79	2299.44	677.089
577.1536__447.09	638916	626568	619321	735870	631401	650413	645063	667047	756163	730836	690687	632321	656100	717927	723288	660670	648114	744764	659404	577377	619302	668115	625188	657330	708625	610653	751854	650143	622109	684893	612807	649758	601220	734450	650415	689904	684065	658066	655712	658690	656625	48300.6	50394.5	6399.24	59445.1	36102.8	64286.8	54526.8	21600.7
580.1623__447.09	8675.02	8209.51	8405.72	9458.1	7995.69	8546.1	8486.03	8892.12	10244.5	9776.11	9255.83	8069.02	8618.01	9611.89	9509.29	8717.03	8503.11	9823.01	8540.9	7586.3	8294.51	8589.59	8332.51	8734.61	9104.12	8141.19	10174	8384.62	8129.77	9229.49	8012.6	9107.5	7844.72	9875.73	8548.81	9188.96	9012.81	8634.07	8611.07	8707.39	8814.01	566.63	783.314	5177.37	797.514	330.389	984.771	861.365	253.405
581.3151__534.12	41297.3	72760	78118.5	28535.2	77822.8	33258.6	68589	31679.4	55504.1	27799.2	31272.4	57042.5	72884.5	32906.9	63114.9	33378.9	32182.6	60306.2	68705	58212.3	33477.2	48537.4	33275.4	73515.1	64179.9	2322.49	68536.5	36713.3	75659.2	6506.8	70837.7	77691.3	66040.1	28415.8	59706.8	43366.1	51444.2	50557	50597	45807.9	49898.3	23174	17780.6	24437	16701.1	18076.9	33572.7	30886	10363.7
581.523__800.43	25456.3	25132.9	23447.7	12864.1	13813.9	12601.9	25426.3	12067.8	25547.4	11909.8	24720.9	11464.7	22477.8	12001.3	25902.2	23284.7	11703	12913.7	24951.3	25769.1	25417	14692.2	12003.3	23113.1	12385.8	11785.3	24581.1	24439.1	24184.3	25073.2	13225.2	23282.8	24494.3	21396.6	20143	17510.6	19313.4	19724.4	17522.3	21247.5	21494.4	6266.81	7285.89	7193.6	6842.2	6293.55	6310.25	4832.04	2802.6
583.2777__433.37	46482.5	43265.6	43188	46966.9	43058	44489.8	45114.6	42376.7	46650.6	42466.1	51199.5	44594.2	40012	46466.7	48217.3	39432.3	44566.1	43297	44961.5	45788.9	47035.6	43002.3	47547.3	40736.8	44503.2	43605.5	44224.6	45893.8	43043.8	46029.8	48507.1	41907.8	43433.4	42267.9	44592.2	44219.5	46098	43609.2	44565	44191.9	44429.2	1955.62	1820.34	2866.74	2501.99	2832.81	1232.85	2793.36	874.578
584.1595__452.55	60363.2	77865.7	69332.4	70753.7	62399	66848.5	69914.6	70876.7	71831.7	89211.8	71089.5	83774.2	75963	87042.8	83653.8	85317	95426.9	91869.8	99992.6	87025.1	77302.2	94133.8	73339.8	82770.9	65148	91821.9	85338	84427.6	63226.1	74397.4	76954.2	84126.5	81201	95630.3	68142.8	73736.7	80304.7	91926.3	78538.9	81203.4	82461.9	7004.98	8850.74	4514.39	6021.38	10828.1	12428.8	8263.44	3132.72
586.1745__452.49	60384.2	79066.2	69059.9	70635	62562.9	67399.9	69206	70179.4	72450	89922.6	70832.1	85665.2	76469	88908.7	85674.9	83668.7	97168	94494	102361	89335.6	77345.2	96518.6	72721.2	84704.1	65389.6	93001	86521.8	86025.2	63663.3	75218	78697.7	86206.8	81388	98582.2	68341.6	73831.6	81510	93405.4	79335.7	82302.8	84018.6	7374.06	9177.85	4914.66	7192.15	11898.3	12826.3	9076.99	3297.78
587.2294__495.09	12863	19418.2	27073.2	8878.31	25293.9	19754.2	21753.9	19150.2	17615.2	11671	10667.6	11405.9	23226	11865.8	19656.4	20579.4	17625.7	16546.7	18693.6	15539.1	15565.8	7500.1	21071	15370.3	20939.1	11149.4	8885.7	8467.49	12707.1	8279.01	17554.6	9030.02	7993.5	601.176	18705.3	17988.9	15364.3	17796.9	16089.3	10302.4	8691.66	7820.52	3830.65	4977.38	1951.7	5543.09	1989.46	6016.22	3497.44
591.169__463.47	51097.4	59237.8	67764.9	54638.6	60854	57177.3	55994.8	61557.7	62887.8	66942.6	48790.2	51031.9	58533.1	46384.7	63585.6	46987	45915.7	47664.2	49785.1	43673.2	45854.5	57595.1	47977.1	51525.2	54024.7	47108.7	60916.3	51089.7	53961.3	53301.7	42858.3	54024.5	49982	67167.4	58718.6	60912.1	53665.1	46805	51395.3	53269	53466.8	6352.07	4438.89	48639.5	2250.08	4683.81	5821.2	8842.09	2840.73
591.169__480.12	10889.8	11958.3	12474.6	10604.8	12512.8	11240.2	12167.7	12267	12753.4	13117.9	8945.92	10490.9	11534.5	10018.5	12411.2	8300.89	8919.59	8836.97	8944.29	8211.18	8787.45	10366.4	9107.52	9270.23	9469.71	9193.12	10313	10103.4	9844.97	10679.9	8324.2	10060.1	9362.7	11576.9	11688.1	12309.2	10680.2	8642.58	9400.27	9863.61	10000.8	891.983	709.907	3056.71	356.514	595.07	486.255	1241.68	398.907
591.169__454.56	39892.7	40728	44460	34971.8	43261	45151.3	49554.6	48432.2	50087	43600.1	33671	38141.6	42085.3	39375.2	43017.7	30377.6	29565.8	30494.7	31417.7	29240.6	29972.3	34921.3	32946.1	31396.8	31570.7	30222.8	31701.9	32002.3	33888.6	35100.5	26461.7	34140.8	28109	33087.6	40662.7	47365	39258.2	30219.3	32161.5	31953.9	31379.9	3679.48	2846.84	11027.6	854.698	1868.04	1506.19	3849.32	1645.51
591.169__472.3	37699.3	53450	55780.3	51704.5	54500.5	49846.6	49737.3	54029.3	57396	59791.5	45238.3	44786.1	51841.1	42444.4	61938.4	42799.3	45124.9	46004.8	45630.7	42324.7	41833.5	52629.5	47178.7	47352.1	48387	43259.5	73644.1	57231.4	46933.5	51962.9	50899.4	48083.9	50285.2	151197	50626.9	54160.2	49249.6	44376.9	47476.2	55267.1	70485.8	7379.3	4482.41	5808.58	1694.27	3851.28	13604	45141.4	3300.12
591.1691__448.82	56663.1	70733.5	81959	60342.2	68910.3	54464.5	48199.6	58689.4	56619.4	67387.1	51565.6	49293.9	61551.7	40616.9	72789.2	51594.6	54555.9	55452.9	51422.3	47435.9	54010.6	64793.4	60502.9	57386.5	72153.7	58376.8	91864.8	60661.1	73082.8	61309.7	63421.6	58183.4	72904.8	110856	67721.6	57072	55163.5	52092.3	61769.4	70996.4	73335	9873.38	6977.5	7089.04	3152.06	7035.5	15339.7	21682.1	4415.51
591.1691__432.38	110668	116025	124625	110874	128959	108383	112974	124453	123873	135460	87565.7	96704.4	115224	97135.2	112502	95928.7	79043.9	91648.9	99469.7	79537.4	87003.3	112937	93309.6	94910.7	96368	90447.4	96067.9	82365.7	97286.9	93253.9	68025.6	95247.2	75462.9	96539	118230	121029	101826	89125.7	96905.7	91542	85705.7	8248.87	10640.5	16343.9	9397.14	9646.98	6804.18	13066	3689.01
593.1484__388.4	50353.9	42465.7	49512.7	56372.5	44389.4	59775.7	41770.6	46319.3	54648.8	58580.6	61530.8	45705.9	53352.4	60143.7	56184.3	57475.6	54945.7	56717.9	49813.9	41953	47606.1	48958.3	49849.5	47923.1	60053.1	43838.3	55383.2	47749.2	52145	49459.3	49351.8	45540.7	44977.9	71603.6	48618.8	52219	55383.4	52181.2	50878	49778.9	52186.7	5469.86	7865.33	10272.1	6451.24	5204.87	5047	11052.5	2446.2
593.1485__426.97	959066	953244	987462	1128530	1.0425e+06	1.02836e+06	1.01082e+06	975469	1.04609e+06	1.09065e+06	1113218	1.05952e+06	1.01053e+06	1.12989e+06	1.0348e+06	1.06702e+06	1.08785e+06	1.1057e+06	954710	821607	960142	1.00899e+06	992187	872066	1.06053e+06	1.03739e+06	847211	993956	937970	1.04918e+06	1.02818e+06	1.01435e+06	1.01639e+06	1.052e+06	1.01416e+06	1.03028e+06	1.06959e+06	1.00738e+06	978783	954131	1.03202e+06	73045.1	42662.1	5675.45	119358	69841	82078.3	17782.7	32666.8
595.3305__580.49	82249.1	101681	81860.8	47964.4	49280.5	85612.8	86445	43764.5	88782.5	49340.9	97774.1	100128	79583	90360.1	104239	90503.1	97003.1	55433	88595.1	45584.4	103429	97203.7	92954.1	48737.4	80927	93009.8	58754.4	115798	91993.3	51637.4	49807.9	112810	96009.3	70984.3	72607.1	70789.1	94416.9	75423.7	84650.3	89888.8	76249.7	23319.9	22242.8	6283.36	23219.4	21695.6	23486	27657.5	10429
596.1571__426.96	13450	13148.5	14230.6	15570.6	14687.5	14370.6	14190.6	13856.2	14587.8	15863.9	15453.2	15463.4	14752.3	15825	14239	14893.5	15538.6	15644.6	13285.3	11370.1	13827.5	13792.4	14009.2	12056.5	14790.4	14759.9	12063.2	13995.2	13277.1	14793.3	14829.3	14176.7	14551.5	14716.7	14217.5	14573.8	15146.6	14146.4	13695.2	13523.9	14613.5	972.601	769.357	9461.44	1815.94	1001.31	1146.63	266.547	434.961
597.3444__581.62	14774.8	32135.4	22049.6	29032.6	25536.7	28047.4	12934	28071.4	33211	29476.7	17914.7	19754	24343	524.931	19785.1	25879.6	14705.2	1241.69	28211.6	30446.1	23855	15852.5	1107.1	12750.4	25021.6	16523.3	40478.9	39368	27900.7	22139.2	14713.8	36737.2	33685.8	661.874	24705.8	26348.1	16464.4	20096.8	15717.3	31067.7	21587.6	6713.61	7789.12	6731.37	12155.1	9683.37	11240.3	14674.1	3002.42
599.0987__420.68	6061.51	7482.24	7382.7	6763.98	9497.12	7368.44	7227.57	7609.69	6530.39	7726.12	6669.72	5424.07	7925.9	6366.61	7630.48	7827.42	8428.3	7335.02	3800.58	5891.4	5723.9	7083.1	8028.4	6490.02	7280.9	7686	6140.49	7469.49	7890.6	6847.19	7844.41	7890.78	7326.48	7119.79	7437.51	7292.44	6803.36	6656.54	6921.26	7296.65	7405.73	1283.94	468.891	53177.9	1851.51	866.16	789.714	454.896	574.196
605.2737__761.65	8326.95	5159.67	2428.93	15645.9	2376.67	5904.47	1478.89	3797.32	11132.9	5696.69	9160.9	4866.86	3008.31	10507.6	11402.8	3374.1	10772.7	10730.4	9139.27	13313	12530.3	8357.12	6993.33	13580.9	6582.21	923.456	28648.1	7594.91	3306.83	8603.58	17125.8	7677.81	10640.5	12832.4	6787.62	5602.06	7789.28	9465.87	9608.77	10118.3	11376	5521.39	3568.92	119.115	3718.98	3235.75	12657.8	3777.74	2469.24
606.1192__505.08	16578	26522.6	31805.2	13378.9	25735.6	26527.5	24617.3	29511.4	16051.7	11735.6	12946.7	18550.7	22220	9181.62	15296.7	18559.2	16295.4	16478.1	15050.2	10300.2	17998.9	13208.3	16806.2	16304.5	21440.8	18616.8	17573.1	20489.6	35664.6	20226.8	22144	25126.7	17695	18706.3	22804	21688.7	15639.2	15336.6	17151.7	23086	20779.8	7599.97	7483.75	14422	3084.43	2979.14	8472.08	2952.86	3398.81
606.1193__468.7	19033.5	30915	35302.1	15778.9	28008.9	30277.4	27517.1	29907.6	18973.8	13739.8	16262.7	20677.7	22194.5	10478.6	18242.2	21062.9	18789.7	18535	19310.6	7584.52	21876.2	17672.1	18674.6	20311.7	24217.1	22178.9	20425.9	23594.6	37739.8	20665	23785.3	25571	19528.2	19882.5	25807.7	24083.1	17571.1	17056.6	20550.3	25984.8	21886.4	8178.31	7368.44	19369.8	5386.11	2601.07	7943.13	2657.58	3657.45
606.2738__517.54	9571.36	17353.1	12458.9	11124.2	14804.8	16802.9	10938.2	11272.2	7856.68	8125.48	10867.7	10301.2	15307.5	15211.9	13257.9	10498.8	10094.2	10578	11882.7	4037.27	11388.7	7668.5	13255	11964.3	9482.27	9780.62	11790.7	10770.7	13704.9	11419.7	13567.8	13189.4	9827.59	9780.98	13062.5	10999.1	12989.2	9418.2	10751.8	11511.7	11557.1	3072.23	3601.91	4784.29	3082.13	2194.32	1676.68	1793.88	1373.94
606.2779__761.72	4805.2	2854.95	743.245	7379.4	1670.47	3242.95	641.727	2244.82	5463.59	3338.7	4925.8	2296.39	1577.41	5384.1	5437.63	2056.46	5662.1	5427	4719.69	6413.4	6741.29	4405.8	3931.9	7127.57	3973.69	245.03	14647	4608.28	1831.41	4820.47	9130.17	4384.76	5379.2	7233.36	3490.65	2986.36	3924.27	4855.73	5236.05	5332.94	6189.59	2651.22	1758.82	101020	1677.6	1567.42	6465.94	1970.1	1185.66
607.1278__406.4	6853.49	5560.91	7589.91	6516.39	4648.2	6907.81	5630.3	6315.29	6185.46	6252.09	5915.03	6961.39	6416.69	6752.17	4901.98	5809.29	5536.91	5683.41	6448.98	6996.01	5904.71	5487.5	5696.39	6416.61	6582.22	6129.21	5821.99	5215.41	6716.98	6257.59	5556.5	5922.99	6936.4	6786.68	6233.78	6258.19	6189.45	6094.92	6017.48	5970.9	6292.03	1147.8	454.102	35483.4	612.298	467.687	625.737	578.418	513.313
607.1639__449.88	24970.4	18867.9	20530.6	27971.2	20665.7	18313.2	22405.1	22007.4	24366.8	22788	22763	23292.9	19911	23880.4	23651	22043	22650.4	24897.6	21342.3	21986.3	20433.3	23790.1	19403.1	20138.9	19454.5	19238.8	17256.5	22468.4	18420.4	24640.7	21813.6	18953.7	23066.3	16625.9	22601.2	21976.1	22699.7	22583.9	20644	19346	21020	3755.69	2234.73	21111.5	1373.74	1813.28	2234.84	3221.2	1679.6
608.1666__449.95	7944.21	6170.81	7052.28	9329.2	6128.71	5341.63	7113.18	6825.19	8391.2	8618.94	7987.82	8665.12	7100.21	7192.21	8530.52	7156.21	7675.49	8945.5	7059.73	7351.43	6708.49	8855.61	6676.82	7324.1	6080.02	5899.99	5299.9	7217.6	5659.88	8986.3	7268.03	6279.1	8196.62	5255.12	7325.04	7258.03	7895.18	7637.67	7129.01	6019.34	7197.04	1345.17	1324.49	7143.06	768.049	1060.77	836.038	1484.87	601.577
609.1433__361.58	40503	35561	40399.3	36676.2	32232.2	41972.3	34791.5	31102.5	32943	38237.9	41866.6	33668.2	32614.8	40745.4	40588.6	35650.2	37135	34911.6	44756.3	39671.4	39964.6	43108	34369.2	38184.8	36261.5	34400.3	36663.9	38794.7	38271.5	31773.4	33193.8	31888.2	33543.9	40981.2	37074.3	35809.4	37896.7	38424.9	38377.6	37032.6	34276.1	3489.47	4338.36	20334.6	3979.53	3371.85	1975.22	3828.55	1560.54
609.1434__406.34	650085	25304.6	663504	679698	644730	669174	669812	599829	635332	677086	695477	651187	618346	700102	677983	676883	687562	660009	754669	669323	657936	703040	656367	632186	663078	649087	595168	689254	605746	642642	616967	606319	650518	673911	532664	650246	668619	689689	662521	634814	638071	283945	32502.8	20922.4	37704.9	25599	43143.7	26990	126984
610.4155__457.04	29313.6	23076.5	26030	22897.2	24445	29724.8	19392.2	21663.4	22535	17913.2	34847	21209.6	16216.8	29086	31626.2	14741.5	20464.6	19565.3	25770.5	28202.8	29532.8	18586.5	30784.7	18647.7	25541.5	20994.9	29709	24504.6	25596	25823.3	32215.7	18023	18968.2	25507.6	25152.4	22245.7	26597.1	21748.9	24618.6	25201.1	24107.6	2644.87	4562.67	16675.9	5323.22	5810.77	3589.54	5789.65	1182.82
611.142__81.89	5657.9	9129.6	14571.8	16641.5	11594	13535.5	10758.4	20436.1	17501.5	14342.2	18830.5	18506.2	21636.9	19070.3	8376.4	6008.9	17365.5	18684.4	17366.7	20858.8	19371.9	9214.01	20128.4	18645.7	7520.7	5421.1	28486.2	10314.5	18902.8	8117.5	10386.4	20200	17973.4	16188.3	11519	15314.7	17284.1	16056.9	14976.1	15781.1	14573.1	4348.19	3737.71	5858.88	5795.52	6085.23	10138.7	5124.36	1944.57
612.1518__441.59	3218.7	5779.01	4982.8	4430.8	4807.32	3977.83	5293.31	5676.42	5437.86	7531.19	4729.54	5561.49	6158.69	5940.39	5621.5	6379.89	6815.7	5744.22	7121.76	5462.29	4146.81	5759.3	4849.71	5193.69	4625.69	7016.9	5555.32	5240.7	4570.93	4721	4914.87	5463.22	5531.34	6395.8	4643.73	5583.32	5602.32	6304.77	4915.04	5595.96	5405.25	936.303	1273.36	5416.09	699.67	605.928	1032.41	653.666	418.728
612.1519__406.29	9175.78	9738.28	9918.82	9994.73	9651.9	9945.43	9632.48	8164.02	9213.01	9984.03	9604.28	9404.73	8927.21	10436.1	9597.99	10086.3	10186.8	9728.77	11006.4	10025.4	9327.98	10137.6	9344.99	9285.47	9311.72	9409.39	4933	10364.2	8835.02	9391.5	9064.54	8717.52	9386.4	9780.76	9695.9	9387.79	9594.06	10206.7	9481.55	8385.4	9268.14	321.423	750.751	4159.43	478.458	367.397	2386.45	398.942	143.745
613.2587__337.65	3377.98	3990.25	4029.32	4353.79	3454.45	4572.14	3463.42	4349.82	4221.95	5237.4	5851.49	5609.38	4343.53	4328.18	5018.99	4815.7	4958.51	4545.6	6744.93	4940.79	4818.9	7266.69	4590.21	4685.99	6707.79	5048.6	5503.5	5085.97	4110.38	5772.21	4459.49	4105.43	3895.93	7760.02	3841.16	4368.94	5030.31	5201.11	5613.92	4937.11	5198.62	413.675	639.816	3144.21	878.666	1271.74	588.465	1606.87	185.001
615.2605__573.73	24324.7	31831.7	17233.7	27128.1	18322.6	28139.1	26932.3	27602.4	26176.8	14991.2	12311.7	13171.4	28382.6	28345.2	12678.7	16801.1	27612	27449.9	27983.3	27198.1	13501.4	27417.8	29617.3	26288.1	26721.8	27991	25542.9	29179.9	28488.1	13289.2	27014.1	28549.5	26496.4	25336.5	23768.2	24768.4	18977.9	25408.9	24709.3	27800.5	24137.1	6102.74	5514.81	9852.07	4820.33	6394.99	1582.03	6173.07	2729.23
619.2529__699.42	5026.63	2667.8	1348.6	12853.4	1263.19	3144.32	2523.11	1843.09	7620.59	3371.39	6994	4987.84	1922.18	6434.75	9994.2	2271.77	8456.92	6681.8	6474.61	8468.48	8681.82	4890.5	5525.6	8839.64	4111.5	563.218	25591.7	4859	1825.24	6237.98	11320.7	4617.6	9124.56	8405.7	4631.92	3700.5	6066.59	6470.72	6409.81	8209.79	7941.31	4840.83	2270.52	5595.42	2530.4	2204.45	11727.3	2597.33	2164.88
623.1588__429.3	69007.7	78961.3	82669.8	70530.5	79074.7	80586.2	77293.9	68895.7	67477.2	77172	81465.9	73958.7	72572.5	78449.9	75254.9	79352.2	73181.5	69711.4	82977.2	74803	74782.8	72996.8	79172.3	65282.7	78127.8	79834.1	58674.1	73473.7	72779.6	69223.8	65210.3	74553.2	68523.1	75152.9	76048.8	74285	76340.4	76005.1	74072.5	71190.4	70532.7	5947.78	5755.09	10517.3	5216.37	5508.52	8927.71	4230.56	2659.93
623.3254__536.74	79457.6	131900	154254	104208	152808	129622	122615	111688	113563	86492.9	117724	104701	139823	115944	113054	118530	109460	121769	123702	103522	119662	84702.9	131984	138926	115696	107600	123229	119183	141096	98105.5	135344	155215	119864	106266	124526	112796	118249	115397	118194	122777	122959	32334.3	16379.8	2777.98	8597.08	20916.8	13893.3	22911.7	14460.3
625.3057__533.5	25193.1	24108.9	27170.8	18998.5	49063.3	45033.2	41669.3	22070.4	32898.1	16123.7	35786.1	35095.6	48598	24583.9	46842.7	45846.9	22607.4	19937.7	21349.3	21644.9	24008.4	16407.7	1408.48	46507.2	41334.4	18748.8	1694.23	40267.8	1291.78	18046.9	45304.2	24004.9	41428.8	47369.3	28906.9	31558.9	38181.3	26277.2	25933.3	15500.7	35230.8	11664.9	12388	5549.29	10981.5	18414.6	18407.2	13309.2	5216.72
625.3405__547.04	22150.4	32935.6	59177.5	46825	61519.5	60860.7	54782.8	19112.3	25021.3	41404.9	24439.5	50445.5	31033.7	27581.1	32662.1	58831	55865.3	29422.2	53318.5	48304.1	56725.7	44337.7	63764.1	30914.9	49161.4	28686.7	33277.6	57097.4	61220.7	27104.3	53438.6	31894.3	50411.7	52271.5	44521.6	40236.4	33232.4	49148.2	48980.7	45070.6	43024.1	16909.6	18138.7	2069.57	11684.4	12515	16461.8	12508.6	7562.18
627.4056__457.31	13876.5	10865	12184.3	12697.4	12084.6	13696.7	8401.21	11391.7	11706.5	9021.13	12685.8	11439.9	8646.07	13864	10876.3	7853.78	10929.3	12015	10926.3	13683.3	14157	8737.2	11471.4	10988.6	12883.6	8504.99	14965.8	11085.1	12564.1	13954.1	15950.1	9610.1	11706.4	12478.1	12341.6	10843.4	11502.4	11081.5	11647.6	11780	12739.8	1090.16	2148.95	6944.21	2127.58	2046.97	2706.32	2382.87	487.532
630.1104__441.8	4114.88	7149.5	6269.89	6174.98	5611.2	5320.85	8024.63	7519.56	7365.17	10472.9	5437.83	7747.87	9029.7	7148.69	6678.78	9244.78	8874.69	8551.51	8864.69	7320.91	5077.79	8244.91	5928.1	7256.17	5597.65	9559.88	6495.49	7033.59	5760.57	6891.28	5840.65	7774.19	7627.9	8145.31	5864.09	7740.63	7208.57	8571.32	6420.92	7212.38	7255.87	1122.2	1843.32	219417	740.872	1298.96	1649.69	912.954	501.862
633.1824__634.69	21820.5	72369.8	46726.2	52121.7	40683	64059.3	70218.8	20019	42396	15048.6	52025.5	39360.6	48566.2	53563.2	43136.2	51207.6	47077.5	51292.9	44888.3	33141.7	55657.1	27252	58182	65995.6	25215.1	31461.3	58067.4	31605.7	47128.8	21995.2	52743.7	49785.6	44962	26371.3	46744.2	42348.4	47330.3	45521.6	46460.4	42065.8	39171.5	18327	24960	35600.1	7445.17	18867.5	12955.8	14046.9	8196.09
636.1297__512.24	31909.3	49820.3	52260.2	30105.1	36148.2	33018.4	35858.6	46193.4	49079	34787.9	32955.9	36273	29028.7	23332.5	48931.2	35825.3	42509.9	38306.3	46007.5	34020.6	44675.5	42540.8	33835	46855.1	34963	42833.3	49482.4	44159.9	40930.5	39794.7	49354	49473.6	48530.4	39031	40048.6	39787.5	34104.2	39333.9	40573.8	44351.5	45236.7	10307.1	7307.86	63067.6	4904.62	5853.21	3668.41	5335.68	4609.47
636.1297__549.35	16099.4	25768.6	26180.5	14407.1	18040.4	15586.1	19314.5	27251.7	25673.4	22287.1	17315.9	18654.1	17939.7	13370.4	27269.4	18010.8	22952.7	20352.1	28611.2	20314.9	21946.5	22673.8	17155.6	23430.3	16779.8	25715.9	25487.8	21643.3	22195.8	21983	24136.5	24987.6	24840.6	21856.1	20099.2	22022.5	18909.9	22048.3	20397.2	23760.7	23560.8	5517.27	4730.31	8781.2	4064.25	3177.12	2139.93	1533.02	2467.4
636.4209__710.02	16587.1	23591.7	15679.3	13003.9	15873.4	14683.9	19392.5	13013.5	15311.1	14553.8	14662.5	16541.9	11213.1	12514.4	17513.7	15147.1	14274.7	14450.9	23898.3	24557.5	16266.2	24176.5	9408.18	20022.1	12806.7	14420.4	17157.5	13575.9	12402.4	12352.2	11618.2	11607.6	13207	10674.8	16947.1	15391	14489.1	18465.7	16535.9	14389.1	11891.9	3955.67	2391.23	11521.5	5275.39	5816.28	2022.64	945.817	1769.03
639.3565__582.32	13317.3	16675.8	13426.1	20577.1	16735	13470.4	615.637	14886.8	19838.3	16438.5	23604.4	23619.4	15689.8	21246.3	23733.7	16894.2	34328.1	28866.4	20328.4	18017.3	20634.8	27961.3	20224.9	21091	17860.1	15332.7	19227.2	22868.5	18909.9	30025	23707.4	26503	23987	19070.7	16146.3	13049.9	21578.7	23686.9	21554.4	19084.6	24658.6	2985.86	7343.82	7460.24	7576.73	3792.21	3079.27	4024.32	1335.32
640.149__447.3	17759.6	16666.3	16882.9	22894.3	17312.1	16647.3	14727.6	18513.3	22415.3	19808.4	14548.5	19768.4	18122.1	20592.4	15189.7	17058.6	18565.8	24395	13905.2	15347.5	18027.3	16338.3	14698.9	18710.6	19708.5	13582.1	22703.9	15861.3	17341.8	21603.4	19745.9	18234.6	20300.2	22005.9	18303.1	18422.4	17644.2	17854.4	17496.7	17372.3	20378	2600.61	2944.29	20380.4	4055.85	1988.52	3876.21	1512.57	1163.03
641.4136__772.52	4057.96	11846.4	9938.69	2106.22	4378.68	10116.8	13753.1	8621.3	2871.52	6790.69	3262.98	2671.86	7170.08	2869.78	3256.83	3995.91	3044.4	2759.38	5128.38	2665.82	2602.9	5050.99	7552.52	4812.5	4813.14	8826.79	2346.41	4326.44	5233.92	1951.6	2304.37	3681.49	2535.76	3406.58	6465.59	8430.69	3846.31	3518.78	4966.41	5183.39	2775.96	4188.43	4024.98	4628.14	1042.56	1755.6	2711.68	737.79	1873.12
643.1141__188.34	5727.47	8221.5	6960.2	8261.49	5658.37	11902.1	6818.41	3866.61	9339.99	10357.7	5284.4	13538	2657.2	11794.1	9727.29	8263.2	4795.09	11875.6	9409.8	6647.81	4273.6	9174.59	10404.9	8346.79	10255.7	7775.4	9879.9	9528.19	7769.29	10380.3	8202.2	12191.3	4013.99	11391.4	6965.81	8456.96	8600.19	8198.3	8491.12	8738.2	9235.84	1274.61	3162.97	5374.28	2691.67	2502.59	1124.48	3279.75	570.021
643.2426__387.05	15506.5	11880	19872	11505.1	20815.9	21941	13834.6	11819.3	10231.3	14142	32783.8	15943.4	12015.3	20767.7	21113.2	14729.4	15956.9	14116	16535.2	13157.5	20877.2	10402.4	29272.4	9278.76	21615.6	29733.9	13996.4	20488.1	28059.7	19301.8	20753.4	18824.2	14589.6	17026.3	15915.9	14393.6	20524.7	14899	18289.3	23069.5	18099.1	4346.63	4508.07	4769.78	1366.66	8393.2	7264.08	2370.91	1943.87
645.1407__447.24	23172.7	24627.3	22085.8	26161.5	25464.6	23384.4	26297.1	25345.6	27571.8	26034.6	24175.2	23918.4	26013.1	25932.7	24836.3	24961	24507.4	27232.3	21817.4	19081.6	21287.4	23315.6	23172.2	21845.1	24631.5	22858.5	21678.6	23315	21870.1	24548.7	22273.7	23833.5	22067.2	22950.5	24302.4	25726.7	24975.2	23519.9	22850.4	22430.6	23134.7	1665.95	1537.52	15427.4	3139.67	1317.74	784.184	1049.11	745.035
649.1773__561.78	68291.3	104030	105453	74165	119455	98847.3	100575	64535	78741.3	52888.1	86709	74092.8	89234.7	86351.6	89270.3	90246.3	80862.8	75380.7	89412.5	66390.9	85500.4	52918.7	98865.9	89233.5	68706.6	72424.1	87862.6	76720.1	96570.6	57265.6	91064.2	92696.2	75566.6	65519.7	94278.9	79117.4	85131.7	80458.6	79045	83394.3	76422.4	21987	20919.4	4305.71	9997.73	18219.6	10931.2	15538.7	9832.86
653.2582__690.5	7067.1	4335	2205.44	11677.1	2512.44	4901.1	1179.29	1032.34	9996.4	6371.55	13326.3	6449.27	1241.47	11681.3	13970.7	4170.38	12674.5	9929.84	13675.4	18181.4	11087.5	7429.51	6084.88	13270.5	5025.41	1374.69	50746.8	10506.3	2033.5	8680.39	21016.9	9167.1	16294.4	18389	5559.43	4696.13	9333.79	11726.3	8579.56	16165.3	14709.6	3928.48	3766.08	277424	5164.43	3481.11	23426.3	5543.07	1756.87
656.1437__427.47	12875.7	10337.8	12349.6	17949.8	13271.6	12983.9	10586	13724	17404.3	14841.6	12221.9	15560.2	13409.8	16150.6	10437.9	13417.9	15130.6	18705.3	9076.62	10328.4	6526.9	10589.8	11070.7	10979	14091.1	9585.7	11780	10202	11577.2	16730	15702.6	12145.3	16135.9	13912.5	13356.9	13908	13556.1	13331.8	10651.5	10786.2	14925.2	2804.6	2500.95	1685.05	3848.53	2698.62	1063.91	1876.23	1254.26
658.4053__677.57	5332.7	9077.4	3093.08	4211.91	4971.49	5100.95	3844.85	4542.5	4872.79	4663.47	4921.31	6381.1	3342.48	4050.49	5346.94	4693.89	4299.81	4195.68	10172.4	10279.5	6477	10579.7	3424.09	8334.46	2003.12	5173.91	6658.31	5265.71	4409.95	3728.34	4031.74	3803.72	4414.51	3046.55	5337.32	4604.91	4808.47	6728.24	6163.67	5376.97	3804.97	2259.71	475.089	2701.03	3198.56	3504.54	936.41	501.01	1010.57
660.1907__348.82	2496.1	2873.91	2992.76	4593.29	3237.33	4322.39	2602.01	1737.15	3502.02	4318.45	5274.99	4797.18	3004.4	6077.69	4381.41	6159.28	4336.7	4568.11	4596.8	3328.77	5283.3	3892.55	5244.21	4171.44	4233.12	3379.57	4333.52	3997.18	2816.19	2986.9	4260.8	3950.48	3283.14	5113.68	3238.68	3296.4	4707.13	4597.93	4564.92	3631.61	3919	803.11	1123.94	75198.9	1014.61	650.864	671.999	839.377	359.162
660.421__693.22	15262.5	24091.3	16176	11949.4	14085.3	14116.6	17635.5	11947.4	13474.6	13146	13724.8	15695.6	10010.9	11546.5	16216.7	14415.8	12767.2	13348.6	25909.3	28917.1	17500.2	26940.1	9802.12	22022.2	12586.4	14670	17615.8	15107	12139.1	10674.5	11850.1	10587.9	13120	9994.08	16312.9	14064	13438.9	19071.6	17770.2	14883	11245.3	4626.76	2146.43	143323	7711.35	6939.03	2242.93	1245.39	2069.15
661.1354__427.2	16759.5	18815.1	17949	20527.5	22074.9	19006	21050.6	19462.2	20323.1	19873.9	20225.3	19103.2	20738.8	19555.1	18020.9	20903.3	20130.9	20593	14444.1	13411.2	16262.6	15804.9	19374.4	14025.8	19341.5	19721.9	13003.6	17451.4	17515.3	19616.4	18498.2	19383.9	19136.2	17532.8	19225.2	19943.2	19528.6	17896.5	16961.8	16923	18833.5	2103.16	788.223	7131.67	3651.76	2341.52	2818.11	838.419	940.56
662.0812__345.45	2310.89	2563.55	2427.3	4079.8	3009.96	3416.27	1627.78	1754.62	4079.02	4473.25	4829.41	3790	2375.85	5093.09	5087.68	4786.07	4510.28	4246.78	3028.99	1264.75	3484.19	2790.75	4617.81	2591.38	4794.35	2837.8	3180.99	2860.82	2231.1	2673.52	3234.18	2838.62	2780.62	4322.78	2878.3	3070.19	4235.21	3567.37	3655.69	2777.68	3169.94	722.038	1315.04	35295.5	1451.54	1016.43	396.624	678.408	322.905
665.3356__539.71	28557.5	34938.5	40106.7	35800.4	40909.2	35695	36403.5	28433.6	34083.1	26601.5	37995.7	33629.8	31644.5	40938.4	33977	35194.5	20483	34178.8	34057.7	36722.6	35710.1	27816.2	36738.3	34183.8	31346.7	32175.9	24023.1	35653.3	34286.2	33111	42438.7	39493	35667.5	30561.2	36062.5	32243.3	35637.1	32127.3	33159	31534.6	36254.3	4937.18	4442.7	7941.03	6596.38	3612.45	5207.97	4779.43	2207.97
665.4135__786.56	11961.8	18125.3	19686	12457.3	20751.9	22928.8	21100.8	22237.8	11563.9	19614.8	13376.1	11560	26552.3	14624.2	12944.1	22287.6	11411.7	13693.6	12670.2	11375.2	9768.5	9391.32	27750.8	10348.6	16150.8	23038.9	11782.8	21208.7	32412.1	13129.7	15358.3	19314.4	14210	19316	16596.4	19489.2	15811.3	14287.6	14682	22110.6	16265.7	4115.92	4604.6	4649.79	4574.97	7808.06	8454.95	2893.23	1840.69
666.4315__708.11	13173.9	15927.6	10212.2	11289.1	12000	9214.79	13093	10825.1	12526.3	10126.1	10864.5	13739.2	8009.61	10456.7	14184.2	9731.17	9530.8	10795.4	16927.3	18332	13039.8	17272.1	6393.91	13829.1	9063.09	9488.19	12330.9	9931.89	8280.08	9985.46	10573.7	8902.06	11910.1	7849.43	12520.6	11157.1	11450.8	13063.3	11919.6	10007.8	9844.14	2188.07	1625.44	23933.2	4225.37	4249.82	1698.78	1556.16	978.537
667.3152__536.73	62601.3	92284.2	96981.6	70013.7	98969.2	92006.5	94033.5	69117.7	69856.4	69196.4	86155.9	72587.5	88163	47837.5	77772.7	78445.7	44012.2	74323.8	83926.2	70460.3	86227.6	69293.8	90230.3	49840	84723.3	78419.5	85471.3	87035	44863.9	67051.3	95947.3	53212	82776.8	78576.1	84170	78842.1	74503.3	70233.7	76063	73947.4	75512.7	16692.8	12965.6	39170.2	15486.1	16677.1	19747.9	16191.3	7465.27
667.3511__549.75	59504.9	83364.9	77201.6	72510.7	85302.7	76400.5	38618.9	61511.8	60974.2	56868.2	74199.8	72133.2	69337.1	42222	35893.2	74980.7	73485	78390.5	69223.7	63696.9	79192.3	59341.6	81231.8	76023.4	65230.2	66364.2	92506.1	45094.1	78533.2	37715.7	83021	93106.3	78482.9	69308.8	75577	58874.7	58757.1	71955.4	72203.9	70624.4	72326.9	10315	13535.5	49699.2	5669.37	9473.67	20094	21160.6	4612.99
669.3303__537.08	114811	125587	148513	53634	141629	186624	119580	142296	141740	84260	157281	147335	135801	129828	164883	159243	157431	152108	115202	100933	165275	84396.9	187364	176438	113973	146730	182472	160470	187340	95687.1	181580	106616	120540	151448	116835	134900	147026	136983	145490	169253	131174	37727	37336.2	59499.3	27001.6	44239	19029	35097.5	16872
669.364__553.97	9245.34	14298.1	11755.1	35375.6	14392.7	11787.5	13587.6	10697.8	12082.9	28606.1	12747.7	7257.43	12208.6	12531.5	14188.2	6154.12	14769.8	16255.4	12103.3	12316.5	6062.11	14522	14568	13006.8	12443.3	13252.6	9611.39	17815.8	16799.7	732.244	8366.64	19033	29750.6	13881.8	17013.4	15352.4	11786.7	12319.8	12120.4	14369.9	14352.9	10481	7480.62	6954.89	3858.55	3512.52	3726.9	10961	4687.24
671.3451__546.86	22821.5	46996.6	46621.4	37163.7	31535.2	27876.7	25085.6	36713.6	30812.3	26498.6	25371.6	23186.3	44320.4	37216.2	27419.3	43285.7	39262.1	42397.2	41259	22657.1	25551	16256.2	29902.8	27792.7	26087.8	37770.6	50162.2	44007.7	32851.6	37053.6	45850.8	51528	44311.1	36308.2	37027.7	29397.4	31502.8	37772.2	25118.1	41198	43010.4	10288.6	4605.32	10205.9	8582.46	5237.09	7520.23	6377.95	4601.19
675.0859__271.23	4814.21	6355.91	5579.11	7135.91	5274.89	8111.7	5362	5001.72	8665.21	8264.11	7502.01	9916.3	3925.69	4786	7730.01	6135.9	6211.39	7657.11	5815.18	2911.47	5395.29	5527.31	6157.9	4088.92	8512.38	5384.9	4107.78	5655.41	4954.16	8236.19	5762.61	8046.91	5131	7808.99	5832	7080.95	6772	5746.21	5936.36	5025.56	6997.14	919.901	1750.01	14748	1736.4	1624.66	676.569	1440.74	411.392
675.0861__237.08	5754.4	6197.12	5731.39	8739.8	5077.23	4518.4	4747.02	4744.3	11569.3	4969.2	8963.3	13149.7	2845.67	11350.6	9677.1	4805.13	6726.02	5092.7	5939.83	3286.74	7245.73	6895.2	7581.4	4506.3	11531.9	5723.73	4450.32	5625.95	4910.76	5789	7375.78	10629.3	5702.54	9860.49	6299.99	6109.64	9197.27	5170.08	7552.11	5177.69	7871.42	1421.21	3056.19	5832.24	1294.18	2531.89	605.367	2283.01	635.584
677.1326__421.43	39418.1	47829.8	49564.7	45806.5	50241.3	48710.1	41676.1	54696	48086.7	51293.1	52477.8	48656.4	50481.3	48176.9	63476.8	50487.4	65813.4	59517.6	54329.7	49164.9	45126.5	52479	53750.3	57649.8	57326.3	52914.6	58377.6	57586.8	54593.9	49724.6	53944.6	59505.4	55663.7	62898.7	46572.1	48892.4	52653.8	55862.6	53266.4	55868.2	56347.4	4352.19	4801.1	17223.8	6864.43	5069.75	2555.95	5074.32	1946.36
677.1327__414.11	83774.6	101758	102486	101147	107722	101820	84508.5	117194	102762	115988	113791	99769.7	105912	102775	139043	112727	141910	139567	128539	110078	102041	123809	117629	131667	134134	116400	132457	115877	116411	100440	109592	114134	110016	134671	99377.7	104455	112258	126564	121856	120286	113771	9104.2	13257	28318.2	14762.4	12858.2	8117.72	12710.2	4071.52
677.4935__476.92	9408.37	8800.74	10087.8	9134.19	9726.3	11257.7	7703.2	8639.49	8955.71	6874.19	13846.4	8603.42	6057.69	11328.3	13155.4	5755.08	8139.56	7499.93	10676.5	10857.3	11416.9	7901.38	11852.8	7038.72	9639.03	9205.07	11719.3	9795.12	10249.3	10437.1	12459.4	7570.02	7822.89	9510.67	9431.48	8686.06	10598.2	8585.67	9569.77	10242.2	9560.01	501.109	1653.56	3584.07	2174.96	2110.6	1073.54	2009.72	224.103
679.1476__414.21	56055.3	69060.7	67706.4	68068.5	72870.7	68008.2	57095.4	79086.6	69327.4	78075.3	80391	67917.2	69552.1	70814.7	97011.8	76855.7	97851.1	97564.7	86450.7	76254.5	70920.6	84456.5	81213.8	87691.4	91673.5	75252.4	92594.4	79332.2	76725.5	69440.9	75096.3	78683.8	72899.3	91220.7	66752.3	70318.6	77137.4	86995.4	83191.2	80976.1	77468.2	6321.24	8919.34	7101.46	10583.4	7878.47	7927.09	8389.68	2826.94
681.408__761.26	2240.68	3426.49	4359.77	2300.71	4331.4	4148.96	4563.81	8009.11	1887.61	2475.04	1975.15	2389	9080.2	3507.58	2108.31	3798.5	2290.74	2508.41	1342.6	789.73	844.863	568.833	5486.06	2250.3	5071.81	4971.54	2051.74	8182.38	9313.09	4335.3	4105.13	7648.68	4854.35	5598.1	3331.81	4216.91	3812.05	2146	2844.37	6129.69	5308.31	1039.06	2396.12	15746.6	1158.44	2316.74	3282.2	1428.44	464.681
683.3248__584.08	12048	5089.06	7806.7	13013.5	11031.3	4646.96	5049.35	5425.73	14589.2	7513.49	14777.3	11177.3	4650.39	13188	13562.6	5024.51	13266.1	14356.7	7104.91	8036.96	10388.4	6429.29	6691.76	6376.23	7612.69	5308.26	9910.84	9042.87	4364.67	13486.3	11477.2	9522.8	11115.8	4110.29	9797.7	7444.94	11471.1	9557.85	7499.66	7156.66	9942.47	3281.08	4143.96	21735.4	4051.6	1689.51	2729.78	3552.5	1467.35
684.0838__452.46	6201.7	8274.87	6674.9	7561.7	5934.58	6179.11	7446.92	6889.29	7349.89	10463.6	7483.87	9675.29	8029.29	9938.5	10017.3	9530.17	12603.4	11863.8	13068	10245.3	9066.71	12566.1	7447.3	9787.8	6769.3	11012	10350.4	10042.1	5924.77	8086.77	8271.9	10103.8	8847.08	12052.7	6929.55	7665.76	9028.84	11462.1	9127.44	9332.32	9472.45	973.92	1642.3	10918.5	1521.15	2271.99	2307.46	1643.85	435.55
688.4159__676.51	6298.17	9082.58	6140.48	5410.84	5135.91	5577.41	6892.09	5100.03	5608.27	5073.41	4725.2	7223.39	4029.74	4911.77	6433.9	5077.92	2602.01	5358.98	9343.52	11134.1	7326.3	11147.1	3309.39	8517.9	5278.75	5076.9	7003.66	6212.94	4723.95	5125.9	4794.93	4654.09	6190.31	3710.2	6413.6	5650.24	5464.8	6703.31	7115.9	5754.37	4895.09	1569.19	739.04	8209.65	3459.5	3005.22	1047.5	894.838	701.762
690.4315__691.63	16279.2	20452.4	14332.9	12948.9	14281.2	12852.4	15063.8	12398.9	14314.1	12850.1	12951.7	16294	10300	12285.4	17044.8	12592.6	12663	13058	21983	27076.7	18775.2	24097.6	8024.59	20209.9	12928.5	11588.2	15555.1	14967.6	10900.8	13110.5	12570.3	11166.1	15080.8	9783.9	15658.9	13495.9	13775.2	17474.6	16807.2	13252.9	12342.3	2930.97	1136.04	5804.35	6689.88	6339.95	2348.31	2004.4	1310.77
691.4034__668.38	17892.4	14471.8	13629.1	15550.6	18042.4	12535.5	12183.3	16295.3	17001.1	14107.8	16775.3	17082.9	14250.3	15015.3	17796.1	11778.1	16278.8	16939.6	14137.1	15550.7	16622.2	14042.2	15544.8	15377	17802.3	13224.7	19202.4	13747.4	12569	16211.2	15463.2	15496.9	16149.6	15515.1	15917.3	14424.6	16184	14936.8	15877.7	14685.9	15767.2	1992.28	2169.7	57303.7	2049.74	1413.25	3049.38	378.304	890.973
693.0726__428.13	6888.87	6220.8	5999.11	8394.11	7439.18	6511.1	8217.6	7436.11	8191.08	7535.82	6963.59	6759.99	7466.41	7535.29	3763.99	7814.89	7045.21	3765.42	5773.79	5506.02	6579.31	6679.19	7117.28	2904.11	3522.41	6898.6	5499.62	3711.19	6019.1	7868.9	7296.11	3295.89	7475.31	5662.39	6988.41	7578.34	6497.85	5981.07	5360.46	5532.13	6319.72	969.154	697.341	15573	1555.07	1982.62	1344.28	1888.4	433.419
693.2034__573.7	6003.1	22088.2	19265.6	14270	16695.2	16694	16486.4	12047.1	13131.8	10349.3	17319.6	16184.9	14301.5	15852.4	18283.6	10855.9	867.952	17414.5	15727.5	12699.4	12363.9	10719.3	20243	17438.9	11950.3	13323.9	641.639	16737.8	17169.9	10493.9	12129	22431.8	15403.1	12293.5	15664.4	13741.7	16388.4	11513.1	14543.1	11968.3	14550.2	6135.58	2783.95	10499.8	6475.85	4091.71	7744.59	4750.15	2743.92
695.0887__447.12	8466.41	7452.89	7409.88	8867.71	6893.28	7484.77	7304.21	7654.59	8791.5	8118.28	8169.81	7755.21	7441.41	7899.42	8456.2	7118.7	7509.52	8834.93	8235.22	7928.6	7508.22	8682.29	7385.59	9000.28	8579.3	7578.01	10609.9	8272.58	7702.12	8178.2	7238.7	8006.09	8040.92	9505.31	7818.03	7870.67	7944.41	7925.39	8231.14	8540.65	8193.84	818.122	597.02	2772.77	660.864	733.808	1412.26	820.232	365.875
696.361__457.48	14976	14581.7	14337.5	13232.4	14317.9	15271.7	14044.5	13238.4	12369	11138.3	16125.7	12445.8	11700.1	14213.4	14120.9	10441.3	12622.1	12578.8	13211.1	14302.4	15025.5	11535.1	15271.3	11667.8	14251.9	12892.3	13342.7	14606.5	14295.1	14559.2	16213.3	11847	12061	12539	14289.1	13212.4	13721.2	12631.1	13550.3	13784.2	13443.9	647.53	1576.92	27793.4	1407.8	1818.99	801.57	1883.82	289.584
699.2322__408.25	5101.63	6222.81	6737.3	6723.69	7786.9	9738.74	6313.2	3602.89	4640.63	5670.02	8258.41	7380.52	5536.36	6087.87	7001.07	7946.49	7375.85	5640.81	7468.72	5070.08	10042.8	8805.44	9141.21	6783.8	6316.8	7671.59	6403.86	7872	9074.46	5411.78	7399.31	8028.06	6235.02	7181.78	6514.47	5993.1	6852.85	6700.39	8218.02	7755.48	6851.19	973.87	2333.4	7895.19	1262.93	1596.79	1093.5	1030.33	435.528
701.1302__414.1	33454	39059.5	37923.3	38115.1	40493.3	37666.4	35702.2	42155.2	39013.3	40618.7	41516	37073.2	38332.7	38409	45258.3	40954	46594.5	46044.2	40776	39362.9	37472.6	42233.2	41673.9	41927.3	44720.8	40337.2	41008.4	40494.3	40533.8	38725.6	39346.6	40987.6	39171.3	42613.9	37809	39031.2	40117.8	42746.3	41605.6	40593.4	40169	2638.27	2511.24	5369.48	3325.15	2611.91	289.373	1612.68	1179.87
705.2214__407.78	7298.89	10191.4	12271.6	8449.8	14838.9	12732.8	12722.8	7974.2	8650.01	11709.2	10789.6	10810	10200.2	9838.13	10459.7	13833.9	10696.1	8882.01	11792.4	8331.04	12366.5	14035.1	14207.9	9933.11	9654.61	15020.2	9027.59	11445.8	14748.1	8832.49	10512.2	14125.7	9526.55	11103.6	10610.1	10757.8	10419.5	10707.1	12039.4	12560.4	10820.1	3018.69	2283.55	7904.03	2232.23	2174.61	2861.21	2044.86	1350
705.3819__625.47	6337.62	6999.21	6938.02	9718.48	10609.8	5234.16	4561.29	6736.18	17715.3	8978.89	6566.62	10120	5626.38	10710.3	10382.6	6192.69	10554.5	5769	8181.19	10019.9	9409	3337.69	7657.75	2943.9	7449.3	3024.32	13995.6	3749.8	5813.51	17469.2	10670.5	9352.18	9353.04	8069.43	8120.63	8645.17	8681.16	8143.46	6159.53	6645.81	10982.9	1909.47	5346.4	6334.12	2166.75	2862.27	5040.32	3740.79	853.943
707.3967__627.56	4953.02	2138.82	5238.57	6110.46	6556.13	4219.05	2746.11	4895.54	3702.9	6414.71	6911.6	4760.89	4707.03	7651.82	5138.28	5224.08	5756.59	7455.84	2650.32	2317.28	3977.8	1745.71	5738.5	1670.68	5792.26	4879.58	4882.42	7222.49	5690.67	8198.67	6295.12	8245.37	4908	6933.05	4999.4	4395.66	5833.92	4680.82	3784.99	5668.79	6916.04	1724.83	1374.64	7733.77	2171.54	2031.72	1103.88	1399.13	771.368
707.4617__819.95	26629.7	59685.8	3088.13	4633.16	36135.4	3079.47	28129	3155.87	2114.23	52474	52445	4090.51	3976.91	10449.3	1546.37	9633.63	7769.81	2246.53	1227.67	23376.8	3335.21	36221.6	20618.6	3958.08	524.984	6626.21	1644.9	2144.23	2265.59	81.7966	3850.29	1676.6	22502.1	4468.77	26034.5	17790.5	14501.6	8850.89	12931.7	3170.23	6515.92	23555	22283.2	3601.79	8867.28	15232	2319.59	9105.94	10534.1
707.4617__810.96	2319.39	25025.7	12441.5	15981.4	5184.9	12642.1	34914.9	11984.6	88051.1	78938.9	5487.9	16170.2	14357.7	60703.5	5927.48	365199	3995.84	67300.5	14907.3	60013.9	13512	48151.7	63535.5	15412.8	1731.32	2910.67	21367.4	94470.3	6544.23	574.474	15571.2	2351.61	19330.8	18836.3	12190.6	45306.3	20529.4	102283	28468.7	31323.1	11332.9	9023.5	36206.1	5418.21	149524	26106.3	42848.3	9146.56	4035.43
709.1045__447.49	9621.19	10383.8	9268.3	11536.3	9504.71	8791.3	10795	9906.31	11257.7	10462.6	9848.38	9568.37	10188.9	9170.88	10179.9	9833.73	10258.1	11732.9	9009.51	8691.29	9603.81	10299.8	9634.69	10079.6	9839.39	10132.2	10372.9	11226.7	9177.52	10211.6	9121.52	10061.7	10046.4	10538.4	10062.9	10242.6	9791.29	9905.1	9891.45	10227.3	9995.91	923.588	949.12	9446.7	1198.53	297.274	842.829	527.305	413.041
709.159__413.42	28675	31189.3	31523.1	33281	33753.7	34974.6	30585.3	31665	31976.9	35288.8	32137.1	33925.5	33459.1	32988.4	39474.2	36289.1	40098.1	39572.8	35194.5	32348.2	35063.1	39976.8	35691	38061.2	35897.7	36613.5	36129.8	35281.7	35758.8	31279.3	33566.4	36298.6	33464.8	38096.8	31684.4	32898.1	34396.9	36700.6	36937.9	35946	34541.2	2009.88	2106.28	62369.6	3208.35	2040.11	564.431	2668.3	898.847
709.3613__551.96	21101.4	21912.5	20417.7	23639.5	14063.4	20831.1	20610.8	18055.5	20474.6	17941	9625.98	9697.21	18372.9	13441	23686.4	12316.7	23021.4	19097.1	20986.1	21244.4	26072.9	18925.9	23443	21927.7	20598.6	19934	11411.9	14152.1	12886.2	17994.1	16164.3	27861.7	24093.1	19848	20226.9	19582.6	14964.7	19333.1	22193.6	14596.1	21192.2	3649.55	1452.46	4923.01	4161.57	2734.15	3730.64	4748.97	1632.13
709.4765__819.79	8712.98	8160.57	7950.1	19915	8888.93	6978.62	11193	4571.47	14038.2	13822.8	1511.99	12628.8	4764.21	20074.8	10644.6	11897.9	12507.2	10648.6	7706.45	9356.01	21195.8	9315.57	13781.1	28265.2	7974.67	1349.18	8277	10180	7850.98	19895.5	1396.78	37312	28491.5	7808.99	10725.5	10120.8	9924.87	10423.2	16106.5	6914.28	18981	5151.49	4209.18	16642.2	1942.2	8535.01	3845.75	14674.2	2303.81
711.0836__427.42	10267.5	8667.58	9019.18	11275	9041.6	9294.12	10179.3	9555.51	10755.9	9724.14	10423.7	9701.11	8834.48	10546.7	9456.47	9598.3	10038.5	5082.8	8539.98	9184.92	9165.4	10406.1	9331.89	8848.28	9491.41	8700.57	8660.69	10257.9	8893.21	10347.3	9604.34	8740.54	10063.8	9044.8	9654.18	9901.8	9792.49	8488.9	9448.61	9128.09	9560.15	1090.3	576.037	3586.02	1982.46	585.83	760.021	673.151	487.599
711.2111__407.04	5335.57	7563.92	10215.2	5060.76	12815.3	8174.1	11325	7981.71	7387.83	11450.3	6558.71	8033.45	9926.44	7201.6	7055.2	11308.9	7612.58	6150.18	9464.86	7503.91	7654.11	10522.2	10709.1	6660.4	7404.54	14506.2	5725.91	8070.15	12073.4	6853.3	6612.22	11416	6674.9	8530.27	8198.16	9263.78	7755.08	8408.1	8590.06	10093.9	8017.35	3310.09	1960.84	24587.1	2005.01	1886.02	3939.62	2058.26	1480.32
711.3048__536.81	178880	252772	165847	197988	282433	281757	232301	218522	194296	156075	217987	198510	241545	211760	221441	207500	208582	190478	228905	178034	216317	154381	252515	227534	204238	193469	238225	230843	260591	180113	245557	248692	210780	224158	215584	216590	218249	202700	210997	230782	221860	49955.5	46519.8	71865.6	19378.8	36320	27906.1	28073	22340.8
711.3394__540.1	27780.2	33370.3	32388.5	32332.8	37422.6	13575.6	14835	29003.6	31272.3	13910.7	35533.2	1286.48	28761.8	32739.1	31932.9	28649.3	32477.3	33919.2	34981.3	27699.2	34968.7	1501.54	34641.3	30787.8	31365.2	14653.7	41335.1	36690.1	31034.6	29768.4	25436.2	36769.2	33871.4	28923.6	32658.9	20519.4	26050.7	31545.3	26652.9	30928.4	30953.8	3434.39	8829.07	14380.6	3220.61	14185	11638.6	4424.42	1535.91
711.3409__549.74	38163.5	51829.4	49603.7	43232.1	22943	1467.19	42871.8	25929	40233.6	35990.7	46629.1	51830.8	43578.7	45402.5	51202.5	1625.1	30190.7	52008.2	44760.7	18615.9	51907.5	22767.7	55045.9	24331.6	42905.3	1319.98	3554.6	48164.9	23776.7	42124.9	2220.21	60623.9	30478.2	24424.9	41154.3	29298.5	47728.7	29440.1	39391.6	19204	31974.4	11513.7	16841.4	18950	20220.3	15142.7	21789.8	21612.3	5149.09
711.356__606.15	8336.28	3007.61	5765.89	8263.75	8292.02	2678.24	3091.19	4863.65	8845.62	5808.61	8511.35	6081.57	3665.73	7982.72	8478.38	3536	8619.16	10140.1	5013.44	5182.9	6427.77	4522.48	4856.04	4247.69	5210.41	4505.53	6394.35	5685.99	3084.59	9102.64	8176.06	6705.6	7958.3	5031.02	6733.11	5057.46	6943.95	6498.32	5052.88	4917.61	7394.73	2353.62	2473.81	17256.9	2760.03	849.051	1449.24	1573.77	1052.57
711.3761__556.46	16416.8	20401	16968.9	19407.3	10249.2	17845.3	18030.4	9310.29	19256.1	17293.9	19809.6	20797.6	16356.4	19854.1	22611.7	19238.8	21298.6	12378.4	19421.8	18421.8	23053.5	655.239	20470.9	18903.2	18634.2	19903.4	15141.9	13949.1	20314.8	11462.1	22189.5	13452.6	852.166	17629.1	16688.6	16347.2	19885.9	18151.9	16343.4	17327.3	13117.1	3962.05	3998.54	4360.95	3394.91	8944	3253.2	7999.17	1771.88
713.4701__477.15	22919.9	25595	26545.3	24917	27304.6	28931.8	23660.7	25091.5	24723.6	22911.4	32225.1	24282.4	20570.6	29059.3	31705.6	19853.5	24608.4	23260.1	27535.6	26914.7	28110.7	23204.6	29189.3	20592.7	26558.2	25478.7	27690.2	26920.6	26863.2	26621.9	29941.7	22266.3	23171.9	26245.3	25456.4	25063.8	27568.6	24434.4	25531.1	26738.2	25649.4	1684.17	2328.04	3311.25	3088.81	3566.91	920.425	3053.99	753.184
719.4335__690.01	10235.7	8321.75	10524.4	4584.57	12788.5	6103.69	8696.56	10302.2	10387.7	8483.44	9544.53	8600.22	8659.5	9012.92	10767	7195.99	11057.5	10733.7	8881.29	7837.53	8111.86	8355.89	8704.8	7900.62	9554.83	9578.77	8259.85	9248.63	7257.17	9463.1	8995.9	10632.4	9428.98	8923.34	9291	8794.73	9316.84	9141.21	8525.6	8586.11	9488.75	3071.5	1743.44	51226.6	1714.6	648.464	1048.3	684.623	1373.62
721.3616__637.5	12154.3	9535.78	14436.5	20655.1	17581.7	15027.8	9712.65	23650.7	17033.2	23147.9	16632.7	15050.1	22379.3	20225	14061.4	18994	23215.8	20855.4	9965.4	11936.1	12221.8	15894.6	29681.9	11084.6	29579	15284.5	12561.6	16905.5	14635.6	16372.5	17889.1	16416.6	11042.4	23908.5	14872.7	17714.4	17669.7	16993.3	19692.4	14846.8	17125.8	4382.85	5841.06	21855	5757.72	9244.77	1797.85	4600.73	1960.07
723.3922__609.73	4002.09	4798.58	3679.69	8088.39	8009.5	5804.93	4972.05	3216.3	10395.3	6868.14	9635.74	6724.13	5952.29	8510.03	13210.2	5515.93	9376.8	5010.93	6002.6	6161.5	8090.68	4814.16	7225.3	5937.89	6659.22	5337.2	11049.8	5854.79	5962.86	8357.26	9125.94	8491.11	9010.81	7350.1	5715.65	6251.34	8806.48	6413.55	6545.45	7051.15	8467.05	2168.76	2673.95	10900.1	1716.56	1247.94	2679.69	705.342	969.899
723.4987__476.98	72268.4	68917	76049.9	70367.5	72169.7	86503.7	58996.9	67756.1	69386.8	57246.3	104480	66429.2	48232.3	88292.1	98946.8	45242.8	62343.1	58557.2	80699.9	81767.9	87547.5	56770.2	88839.5	52937.8	73965.1	68965.1	86202.6	71753	76706.9	78199.9	92117.2	55164.1	58934.6	74568.3	71954.5	67978	81276.1	65722.2	72012	75906.9	71796.8	2676.87	11630.4	128406	15523.8	16766.6	7573.76	15030.6	1197.13
725.0995__427.59	8247.28	6916.51	6848.81	9559.8	7670.07	7756.02	8675.07	8164.58	9336.48	7962.38	8194.69	7840.69	7562.9	8694.42	7774.12	8279.49	8072.41	4392.3	5971.32	5729.21	7380.61	7356.8	7694.3	6135.2	7909.48	6961.38	5285.29	7935.3	3271.41	4583.68	3922.8	7240.89	8438.18	3230.21	7848.49	8378.91	8013.36	6488.95	7295.28	5863.35	5483.15	1116.63	634.84	15240.1	1654.88	687.989	2045.4	2243.95	499.37
725.205__448.6	4804.81	7487.2	10921	220.025	7170.78	9206.32	8240.53	6134.21	4969.48	18055.9	6233.69	4864.53	8203.53	8364.9	4601.22	17996.9	3346.12	2849.16	13592.6	8412.96	4307.94	3199.47	6712.17	5937.89	2570.42	19919.9	3738.02	3177.23	9592.29	6615.19	1918.2	7111.31	4244.4	7428.9	6120.76	9321.29	6453.57	9239.54	4545.58	9106.86	5463.6	3954.81	5161.64	37213.2	6555.39	1760.85	7770.5	2343.06	1768.65
727.0787__406.23	11109.1	10614.7	11180.2	11744.1	9744.59	10803.6	11401.5	10515.4	10692.8	11336.4	11022.4	10922.1	10989	11751	10817.5	11066.6	11072.8	11199.8	11743.2	11276.5	10298.5	11323.2	10680.1	10797.1	10665.4	10442.5	9795.2	10980.4	9705.38	10429.4	9625.98	9147.87	10928	11140.5	10878.5	10949.9	11100.4	11271.8	10752.9	10230.9	10254.4	749.793	396.765	33545.4	277.97	369.66	597.936	849.834	335.317
727.2422__380.24	4653.7	5880.59	5244.98	6540.09	5347.12	6335.97	4650.53	4695.19	5497.72	6510.27	6644.53	5125.35	2398.4	5844.87	7495.96	5726.39	6530.98	6652.98	5473.2	6117	6817.7	5591.2	6731.72	6511.42	5691.79	5255.42	8658.17	6333.5	6620.9	5253.38	6439.51	5776.29	6078.47	7687.09	5533.3	5537.94	5501.82	6100.11	6268.77	6717	6246.95	711.641	877.728	7569.3	506.037	584.492	1421.35	914.9	318.255
729.2577__354.92	5407.22	5039.4	7233.51	5445.81	5691.21	6310.69	5782.76	4799.92	4893.63	7120.78	5929.48	6055.31	5549.61	7226.11	5994.68	3311.5	5780.93	5556.27	7815.21	5841.51	6818.28	6158.49	7531.49	6250.09	6195.91	3362.81	7751.29	6200.38	7226.09	5106.87	4794.81	6274.1	4890.37	7052.21	5763.43	5781.56	6151.04	5661.08	6590.85	6135.14	5623.67	854.157	977.95	4121.79	1598.33	590.668	1957.22	994.434	381.99
732.0601__414.1	9120.61	11286.1	10059.6	10432.5	11639.2	10256.5	10200.1	11454.3	10486.2	11461.3	11265.7	9970.8	11201.9	10368.6	12590.5	10945.9	12633	11935.5	11237.6	10491.9	10071	11479.7	11459.3	11259.9	12038.3	11361.6	10815	11434	10760.9	10436.5	10479.2	11218.3	10900.9	11340.6	10507.6	10771.7	11079.5	11448.8	11261.6	11092.9	10875.1	1002.1	635.451	13889.1	844.469	725.84	354.023	413.592	448.151
734.4724__679.69	14689.2	5874.31	9096.36	9768.93	9304.8	4320.69	5131.52	13886	10762.9	10671.3	8155.06	13313.8	8293.94	8755.8	6417.09	6216.19	11763.3	6650.91	15085.6	5178.18	8683.34	17208.6	9507.01	8026.31	9223.41	8900.09	8664.68	19400.9	8251.23	6578.58	9988.49	5140.7	8699.61	9611.63	9746.72	8954.47	8987.13	8978.83	10529.7	11304.2	8003.8	3163.95	4081.18	13098.7	4258.57	3776.12	5404.45	2075.87	1414.96
735.3405__555.17	2790.85	1403.92	4601.14	8701.35	6555.27	4910.36	562.656	7275.4	6758.38	13002.5	4589.75	3276.37	10286.6	10231.3	4501.91	9464.56	8261.8	11380.4	1389.58	740.272	1580.82	1031.28	14947.6	1934.11	8047.36	4421.45	2824.98	4150.5	5407.82	4811.15	10502.3	8380.04	3431.04	12025.4	4810.51	6501.86	6577.19	6247.32	5508.24	4201.19	7829.98	2911.64	4492.49	13031.4	4865.24	5995.65	1064.74	3657.5	1302.12
736.4882__762.13	28050.7	37237.6	14645.7	18556.8	51775.6	17632.9	60512.4	23695.8	21324.1	20760.2	15096.8	22842.1	15147.1	16961.9	41115	27674.5	38956.6	15492	53998.9	20815.6	18117.7	26015.4	20352.2	16437.4	19187	20637.1	17875.1	33227.3	14181.1	34731.6	19903.5	21665.9	63164.3	18215.8	30053.3	28785.1	22232.6	31387.5	20021.9	21480.1	31536.2	14975.4	17867.3	3370.9	15385	3647.03	8265.99	18846.2	6697.2
737.4076__668.39	57062.3	49700.1	55005	59345.1	66056.2	44474.9	43015	53213.9	57840	45511.9	61505.4	57842.2	47342.4	55638.9	66652.9	39461.2	59305.7	62464.6	48923.2	50576.8	56208.7	53813.8	60297.7	54091.8	63236.7	45789.4	60451.2	51951.4	45939.5	52966.2	55670.4	55893.9	55100.2	52146.8	57433.7	48811.1	57796.4	52146.3	57529.7	51032.9	54355.5	5996.8	6406.78	10351.5	9103.39	4111.08	6903.73	1692.54	2681.85
737.4077__628.48	12751.8	7638.25	10449.3	10024.1	9712.02	7469.6	6459.4	9879.18	15069.1	12068.7	12978.3	10481.8	7529.12	10299.4	25307.3	7940.37	13862.8	15908.5	12887.1	11056	13211.7	9457.54	8538.7	9426.5	11218.1	10162.2	15708.9	9453.9	9020.05	11537.8	11511.4	10267.2	13211.5	11997.5	10115.1	10189.2	13319.2	12330.9	10370.5	11086.2	11705.1	1828.2	3491.07	8597.75	3014.85	1862.2	3117.49	1059.22	817.597
739.1694__411.73	12176.3	12922.2	11759.5	15067.4	15016.8	16208.2	15651	10772.5	13477	14436.6	11083	14633.6	13779.8	13628.1	14708.4	15564	14686	13646.5	11379.1	10956.3	15908.5	19281.4	15181.2	14029.9	11424	16215.6	11456.3	14764.2	14866.5	12137.9	12716.4	15284.1	13586.6	12025.6	13388.4	14109.1	13566.6	13246.4	15165	14325.7	13150.1	1566.11	2146.13	4487.65	2020.83	2862.74	2024.03	1343.67	700.384
739.2055__429.09	49030.3	72321.1	62941.9	70090.3	59991.2	64181.8	57146.2	53526.2	47072.8	56269.6	65259.5	68914.5	61764.3	62387.1	68882.7	62196.5	77894.3	66808.7	72790.8	53615.1	61884.3	83103.8	61831.6	67255.1	73092.6	59356.1	72889.5	69982.6	59314.7	56568.1	70282.2	65141.1	66904.1	85653.7	62874.9	55639.3	65441.7	66661.1	69433.5	65385.8	68909.9	9236.94	6194.6	7794.46	9406.26	8941.37	7086.39	10639.4	4130.88
739.2056__384.02	250880	260351	275996	305764	275342	300406	260091	266326	291723	321503	315105	291704	300392	321216	324781	305559	315389	325022	311194	236169	265623	287154	281858	290441	333544	286940	324823	282577	279461	303203	288032	288318	285427	386255	273667	288010	310640	298667	291724	293450	310247	20826.7	25193.7	3314.53	35653.6	25249.1	21138.9	43061.7	9313.98
739.2415__442.6	4179.91	6831.26	5772.19	7692.69	6279.1	7200.78	6060.02	5771.89	6126.53	5385.57	6816.8	7133.33	5624.41	5736.59	6767.01	7020.32	8140.68	7772.64	5707.19	5600.59	7522.07	7661.91	6646.85	8020	6465.85	6998.91	7762	7642.81	6979.16	6258.32	7089.79	8120.67	7426.53	7772.11	6151.03	6108.96	6415.63	6848.28	7263.34	7345.72	7333.48	1311.93	676.698	4581.77	1163.31	673.498	414.807	713.458	586.714
739.2602__384.01	9662.62	12934.7	10620.2	12877.5	14402.3	11958.1	12698.7	10906.6	12885.3	14935.5	16617.5	11297.8	12631.9	14238.5	16426.4	14438.6	14988	16085	13024	9195.47	12268.7	14371.6	12644.6	12371	13775.6	12940.7	14884.5	14707.8	11407.7	14212.7	12181.2	12890	11947.5	16458.5	12099.5	12676.8	14242.4	13546.2	13086.3	13485.2	13538	1919.14	1482.88	27400.2	2670.32	935.737	1639.65	1855.73	858.267
739.4234__680.71	6744.42	5726.37	6246.79	7625.56	8867.98	5222.87	5401.77	6401.47	3952.68	6556.5	4321.92	6408.21	6953.57	4073.49	4603.48	5952.51	7565.12	8563.29	6032.28	6620.58	7312.89	6310.37	8190.35	3550.7	8176.52	2890.51	3196.82	6060.36	5633.99	6689.32	6832.79	7234.88	5888.18	4913.9	7042.22	5507.06	5272.13	6946.76	6708.17	4445.42	6311.81	1237.59	1049.91	18967.9	1109.81	1926.56	1632.74	921.899	553.468
740.4889__477.19	22128.4	21517.6	23416.2	26531.2	23765.5	26357	18820.3	23786.3	26319.5	21818.4	24994.4	26244	19934.1	28484.6	23736.4	19059.4	24263.1	27074.5	23318.8	27281.7	28699.3	20351.6	23286.2	22670.3	24914.2	19139.6	30916	22046.6	24626.3	27724.1	31438.7	21994.5	25640.2	26082.1	23471.8	23420.3	24678.7	24199.5	23984.3	24182.1	26575.9	1941.18	3197.25	5211.14	3352.83	3102.66	5017.64	3430.53	868.122
741.0944__406.04	6009.8	5458	5663.78	5812.09	4990.85	5632.1	5476.31	5044.71	5747.31	5348.29	5511.48	5932.39	6101.52	5679.61	5286.51	5222.68	5932.51	5985.41	5973.32	5940.72	5474.83	5341.5	4512.59	5728.22	5538.9	4962.51	4788.78	5623.91	5060.79	5923.81	5429.75	5177.02	5540.9	5063.21	5586.9	5449.75	5702.3	5810.93	5319.21	5109	5426.94	389.666	272.419	4785.55	329.573	471.935	361.227	337.134	174.264
741.4669__819.99	3336.23	NA	3367.35	878.912	30135.1	2435.96	888.553	4954.28	247.919	2165.96	27911	1257.6	4154.86	19273.9	12983.6	17928.6	10681.7	13051	1197.57	12571	25848.5	27698.2	1176.92	1125.8	16388.2	1291.38	5682.74	25047.4	3356.57	36294.7	NA	1274.89	21773.4	3278.62	9429.41	2138.53	13116.2	11086	14447.5	8844.52	15655.4	13853	1813.46	3093.52	6140.68	12873.5	10949.9	16567	6195.23
742.2146__383.99	6143.71	6201.99	6834.67	7756.32	6221.39	7414.71	6282.45	6017.2	6926.09	8245.61	7582.89	7189.61	7279.39	7642.61	7964.74	7309.1	7966.09	7934.49	7647.89	5403.69	6582.99	6695.68	6593.89	6532.03	7888.52	7172.51	8374.81	7061.92	6647.89	7603.21	6639.72	6691.89	6892.7	9891.03	6631.62	6977.21	7531.84	7252.25	6858.62	7314.28	7543.71	688.679	895.427	31555.3	1066.77	578.784	742.198	1367.48	307.986
745.4865__819.97	26964.2	31848.4	29066.6	28674.2	31859.4	29422.2	30573.9	23933	28361.4	25030.2	31175.5	39400.6	30739.8	27483.6	40218.2	25097.8	30741.2	29540.1	31151.9	31604.4	30240.8	33493.3	27117.4	28535	32417.6	33442.7	32633.4	30854.6	26581.2	30078.3	29390.5	26512.8	29984.4	28095.5	29682.5	27464.1	33803.5	29627.1	30360.8	30878	28812.3	2133.97	2859.31	18607.9	2645.64	2641.54	3061.69	1509.32	954.34
746.4573__712.12	20377.2	25201.9	17057.7	16607.1	17426.5	17871.3	20273.6	15791.5	20425.1	19375.2	18443.3	20011.7	13410.7	17836	26125.2	16620.5	18449.5	19235.2	28369.1	26635.8	19991.9	24810	12768.8	22738.9	15844	16021	25611.1	21087	17102.9	14651.9	18501.6	15921.1	19199.3	14586.2	19334.1	18747.4	19165.4	21862	19230.7	19955.5	16572	3597.8	1939.26	7053.36	5271.37	4930.54	4354.46	2161	1608.99
751.387__615.25	24736.3	10917	20685	28774.5	26701.4	19318.7	10745.5	23497.7	31663.4	30755.7	32419.1	21610.9	19846.4	32429.2	32972.9	21937.4	34059.8	37466.1	9632.4	10596.7	21219.8	9791.84	28814.1	13915.1	25378.5	18508.8	24040.9	21401.7	18630.5	29477.7	32285.8	31346.8	25178.9	32513.4	22362.8	23196.2	27855.7	22738.5	19823.9	20645.5	30160.5	7060.25	8645.6	21094.8	12892.9	7892.74	2628.45	3030.81	3157.44
753.221__398.75	41354.6	51816.2	52046.4	50765.2	68716.5	58773.1	53366.9	48231	56858.8	51179.6	54356.4	46724.1	56276.6	52639.1	64672.2	53969.3	49469.8	58854.2	47464.9	46413	52485.6	47412.2	62336.9	53566.8	51089.7	50585.8	64104	51660.4	59768.5	50994	56495.3	60319.6	52381.2	47759.1	52939.8	53681.9	54933.7	51234.2	53378.2	56529.7	53589.8	9873.08	4245.17	4201.27	5150.5	5520.87	6503.85	4897.15	4415.38
753.315__539.72	49106.6	57457.4	63122.4	57624.9	62362.7	59937	55958.2	49417.2	55870.5	43120.8	59960	51330.5	52813.5	60203.3	58018.8	51378.3	52630.6	59825.3	55270	51687.2	59095.7	44643	61681.7	55219.7	49573.7	49631.1	68524.3	57699.5	57284.9	50994.2	64431.2	66262	57022.5	58957.8	57934.8	52860.7	56465.2	54158.3	54042.8	58284.9	59533.5	5585.21	6622.89	519331	3518.48	6956.99	7769.08	6099.5	2497.78
753.4026__654.29	5495.1	6044.69	3407.39	7451.1	5113.4	5123.61	6333.71	7026.03	7668.29	4561.52	6779.25	5868.62	4843.92	4824.17	10613.8	2221.22	6033.09	4698.23	4145.56	5052.82	4694.23	5334.56	4486.64	4272.85	4395.22	2299.51	5158.4	4633.15	3264.06	5306.23	3544.83	4738.4	4266.6	3987.74	5502.34	6142.63	6585.95	4430.18	4636.7	3838.78	4368.76	1469.01	1292.56	155270	1413.27	419.385	1300.27	680.065	656.961
755.2005__366.66	88195.6	81531.8	90019	90032.3	86003.8	96440.7	82959.9	77117.3	90462.1	96720.6	100118	84564.3	85822.1	103982	106801	94675	93324.6	89966.2	80433.5	99593.1	88860.2	94622.3	96265	87238.4	95202.8	84225.9	95552.5	87096.9	87312	88670.8	84938.2	84303.3	88595.6	105679	87156.5	88740.1	96257.5	91598.5	92437.7	88546.8	90437.5	3553.52	8579.81	37807.8	7135.82	4089.54	4877.78	8756.47	1589.18
755.2006__408.18	25645.3	33318.6	33096.8	28740.8	27882	33243	29154	25088.8	24069.1	29324	32631.8	31404.8	29587.2	31087.5	32916.6	30527.4	35465.7	29007.4	39381.1	28307.5	28611.4	36428.5	31672.8	29990	33818.2	28808.6	33111.3	31384.9	29852.2	24777.1	27614.7	27878.6	30722.8	41546.1	29736.7	28175.8	31525.6	32537.8	32104.2	30789.3	30507.9	3364.95	3685.99	6980.37	4738.24	3102.14	1875.06	6519.45	1504.85
755.2007__416.7	22446.5	21432.4	21935.4	26955.8	24135.2	22308	24167.6	20255.4	23289.8	20612.8	22310.7	22732.5	20544.5	24131	22565.3	24173	23332.2	23546	22815.5	21315	22253.1	24045.5	22288.8	21783.5	20166.6	20503.7	22088.4	25654.1	20403.8	26611.8	25681.6	21003.8	25983.5	21602	23381.1	22126.7	22456.8	23036.3	22107.5	22162.5	24176.5	2242.11	1684.09	19996.1	1078.32	1385.82	2452.33	2653.07	1002.7
755.3305__549.58	53757.6	132180	131314	63023.8	148918	133319	67409.5	55127.8	103715	67470.9	119646	114272	115453	67334.8	127579	118821	116371	117633	114028	103600	129285	71078.1	141528	72664.8	105865	101919	148116	69393.7	133314	106354	106647	143297	105519	108016	105839	85408.5	108857	114091	104084	113186	113967	44000.8	32377.5	14980.5	6127.42	32081.3	34976	16421	19677.8
759.4649__707.11	21131.5	23167.3	24750.9	24733	29619.4	29406.6	21002.9	25470.9	21382.2	25514.9	28723.9	21172.6	26116.4	26428.5	26570.3	23990.1	23277.3	27784.5	20637.6	17692.1	24476.6	17542.7	36274.4	23044.8	29316.1	23861.2	28940.3	29346.9	48834.5	23849.6	24013.1	27509.2	21838.2	43347.5	24680.4	24555.5	25802.3	22676.3	26130.9	32745.7	28111.5	3133.92	3463.45	29876.6	3780.87	7054.33	11012.4	8758.05	1401.53
759.465__716.14	12468.7	14431.5	12579.3	12391.8	12346.9	14687.8	12966.5	12172.6	13535.7	10592.3	14165.8	13559.6	11070.9	11526.4	15998.3	10417.7	12354.5	13571.9	14124.2	13797.1	14357.1	11954.6	12159.2	14514	11986.7	11587.8	17685.6	12809.1	13433.4	11000.1	13319.4	12155.2	13316.5	12877	12843.7	12791	13264.2	12853.1	12994.3	13879	12533.6	891.993	1532.96	67593.9	1516.85	1319.11	2650.96	980.205	398.912
760.4727__743.63	24199.5	33163.8	20604.2	16392.6	22912.3	19229	26324.1	18085.7	22412.9	19856.4	19535.4	21828.1	15799.1	16064.6	24170.7	18542.7	18737.7	20285.8	34410.4	35427.6	24115.1	35999.3	14321.2	30563.5	18671.2	20035.6	23725.6	18940.8	17141.8	18175.6	17253.2	16798.1	18684	13771.4	23454.5	21181.6	19479.6	25480.8	24734	19961	16936.4	6186.99	3283.11	11815.5	8649.73	8752.95	2778.9	1918.77	2766.91
761.4779__705.71	6473.35	6883.71	9585.72	7706.31	16458.1	10850.1	6435.43	9209.42	7486.17	9308.61	4980.9	6726.19	9157.42	10365.4	9649.1	9810.07	8427.31	9791.25	11688.8	5000.32	6678.28	4316.98	14517.9	6462.83	5865.87	14658	10620.2	12451.5	13687.7	7752.23	8707.66	10660.4	7441.79	10867.1	9421.43	8657.94	8175.8	8943.55	7568.38	12854.3	9085.84	4111.39	1720.87	19198.7	2491.05	3993.15	1741.78	1602.86	1838.67
763.4593__772.61	5568.99	8274.53	6535.91	5907.4	7426.37	6080.9	7076.71	6516.35	6330.69	5593.74	6393.83	8770.22	5725	5950.42	6835.73	5028.02	7376.97	6781.65	3626.25	7532.46	6413.08	9056.53	5448.84	6770.82	7139.54	6228.58	6325.39	7630.61	5959.99	7224.37	6298.83	6376.4	5722	4872.81	6742.64	6319.68	6735.04	6069.07	6965.76	6536.14	6098.88	1110.4	546.786	69681.3	1689.01	1327.22	745.84	870.201	496.588
765.4389__690.07	38190.2	32130.4	41156.7	37988.8	48599.1	26375	31404.4	40689	40603.6	35265.4	37507.8	32043.9	34516.3	34771.2	43478.1	27612.1	42799.6	41057.7	33789.9	30650.3	31740.5	32334.3	35254	31794.7	37675.5	34760	33056.3	36812	29051	36484.3	35278.5	40180.5	36017.1	34505.4	39613.1	34867.5	36463.5	35181.9	33759.8	33419.8	36493.2	5995.51	6145.45	19244.7	6563.7	2623.79	3292.5	2193.76	2681.27
765.439__643.85	7201.32	4517.1	7911.42	5773.25	7920.64	4474.99	2086.13	7558.8	8492.02	7554.6	6478.14	5138.99	6102.9	5985.9	13479.4	5127.53	8304.24	8323.2	7506.72	5649.45	6706.95	5245.1	2211.92	4650.86	7036.7	6581.3	7252.78	6377.53	5650.98	7376.92	6561.86	6901.96	7916.46	6420.7	6664.75	6033.31	7437.07	6982.23	5170.31	6465.65	7035.58	1485.47	2678.4	355.092	1503.1	1928.22	659.394	614.981	664.323
765.4751__803.44	2737.4	6959.41	2966.85	5689.49	6560.9	5328.65	6270.99	6687.4	5730.1	5879.7	5374.08	7538.33	4519.34	5027.43	5866.36	5259.05	5939.12	5854.6	6842.33	5982.96	5402.34	7422.19	5653.09	5147.1	5916.85	5440.13	5578.97	6766.57	3080.33	6225.39	5759.19	6193.38	5428.99	4858.56	4982.81	5979.37	5665.11	5975.61	5908.31	5216.5	5693.1	2000.17	520.062	4192.49	565.836	893.375	1543.52	571.004	894.502
768.4416__680.12	8983.67	11676.1	7809.21	7406.19	7422.04	7656.3	9186	6423.29	8451.92	7062.06	8456.5	10378.7	4766.82	7228.6	10100.3	6502.91	7288.67	8324.03	14001.9	14578	10824.2	13900.5	4980.49	12221.8	6860.94	7300.6	12952.9	10513.4	7381.13	6422.91	8112.22	7622.64	9536.58	5109.26	8659.44	7755.91	8186.18	10139.1	9757.58	9537.02	7360.72	1804.85	1095.08	78361.4	3849.21	3727.76	2724.66	1681.99	807.153
769.2162__336.98	5161.81	5123.25	5739.61	5162.39	3538.37	5594.21	4461.55	4641.8	5435.96	5717.09	5023.39	5798.08	4358.06	4687.64	4876.83	4885.98	4696.08	5095.8	6503.61	6519.92	5745.71	5313.22	4065.78	6485.08	5866.8	4743.45	6801.89	4840.19	5602.88	4875.2	4970.05	5029.32	5354.11	7228.21	4945.09	5170.12	4948.8	5540.28	5495.32	5497.1	5491.38	827.049	576.825	68073.9	898.059	902.366	950.998	987.468	369.868
769.3971__609.43	7637.93	4787.83	6987.82	4264.31	8288.29	5880.29	5189.32	6675.69	9093.1	7143.29	5219.92	7193.21	5843.97	4573.1	10498.1	5933.01	4554.61	9728.81	5519.61	5778.41	7220.01	3910.79	3747.31	5130.04	2915.52	5093.6	4229.53	6280.2	6068.88	549.433	8810.7	4211.81	7498.75	7349.96	6393.24	6796.34	6665.66	6302.89	4584.73	5418.05	5684.13	1775.08	1485.91	47445.1	1988.65	1672.11	945.998	3330.77	793.841
770.457__695.53	21370	25466.2	17718	16663.2	16923.9	16686.4	18674.3	14536.8	19573.8	16058.8	19774.9	20677.5	13023.7	16174.3	25312.9	15840.9	18380.3	18564.2	30112.1	32539.3	24472.9	28803	13280.2	28078.4	16087.9	15752.7	27927.2	21671.8	16627.5	14547.3	19010.1	15965.8	20299	14149.7	19628.3	17106	18992.6	23087.3	22144.5	20494.8	16794.4	3770.61	2026.28	106679	7645.44	7075.07	5599.69	2735.07	1686.27
771.1954__395.93	27196.4	27262.2	28574.6	34975	29045.4	16608	11744.9	29004.6	29496.1	29414.6	20291.6	31380.4	28259.5	20803.7	34687	32708.1	13782.4	34966.3	35768.2	31810	31827.3	35160.1	32049	31405.8	34165.9	30170.6	32398	36000.1	12510.2	36196.1	35276.5	30331.7	35890.3	33659.6	29410.7	23253.6	27084.4	29807	32921.6	27769.7	34270.8	3213.75	8464.85	23147.6	9101.78	1644.38	10452.7	2409.91	1437.23
771.2679__372.76	4357.21	7424.11	6682.7	7896.59	8181.17	9084.69	7029.25	8741	8003.9	8259.22	8471.02	9319.72	8755.39	10254.4	13449.4	9386.94	14602.8	16198.3	10776.5	11131.5	8415.27	13092.6	12412.8	11776.6	12214.9	9049.9	14628.5	13909.1	10736.5	13034.7	12026.2	15731.7	14498.6	13675.9	6908.36	8223.61	10050	12419.2	11582.4	12081	13793.4	1534.76	788.222	7890.56	2854.87	1832.94	2634.82	1411.25	686.364
772.3069__372.5	1609.73	2431.85	2144.16	2721.18	3023.53	2320.05	2892.3	3633.58	3151.63	3051.15	3247.27	3835.2	3201.63	3079.42	5033.61	2879.01	5671.5	6062.48	4278.51	4350.8	3183.57	5201.49	3477.79	4409.19	4554.98	3682.41	2780.32	5601.7	4105.61	5121.01	4403.1	5611.83	5655.71	5296.29	2386.09	3009.74	3679.42	4648.46	4165.4	4042.51	5217.59	543.596	474.47	21566.6	1265.16	824.842	1177.27	506.53	243.103
773.4446__648.27	9757.09	5310.32	12491.2	22578.1	26653.4	12567.8	7911.95	22885.9	10180.5	12618.2	14741.4	9797.26	13079.3	2367.31	26772	12244.4	16470.5	40810.5	10509.5	5104.38	11625.8	4622.9	17110.6	8031.26	1586.7	14104.8	11762.4	12919.3	22893.1	29958.6	14851.1	10839.7	10408.2	22950.3	15358	13232.9	13351.5	17027.9	8595.46	15419.9	17801.6	8947.91	5736.5	24853.6	13905.6	6060.39	5073.09	8457.79	4001.63
775.4583__655.97	5490.68	5973.19	10729.2	6107.92	13414.7	11010.9	4895.3	10161.7	4157.38	8734.81	8279.31	6608.79	8342.71	10808.9	4719.51	9017.06	6926.97	4555.8	5654.32	6027.1	3951.29	6358.06	10781.1	2949.03	7225.29	4676.95	7952.41	13151.9	10347.8	8579.44	8906.36	13396.3	7701.08	9397.94	8343.12	7792.02	7751.85	6436.25	6252.96	9032.25	9596.24	3541.29	3101.09	743875	1674.53	3068.98	3598	2212.55	1583.71
777.4747__795.49	5560.17	3506.54	6751.16	6189.09	6736.67	6330.4	7420.41	5689.41	5861.4	6064.06	5683.73	8181.01	5925.33	6198.62	6387.8	6303.89	5772.3	5460.1	6405.27	6224.23	5722.09	6258.99	5624.58	6455	6479.1	6808.26	5227.79	6253.49	6450.63	6646.5	6048.17	6851.07	5735.18	4675.67	5748.72	6273.14	6475.3	6033.16	6107.95	6185.04	5991.32	1345.16	684.379	50626.5	401.471	407.291	678.222	861.425	601.573
777.4749__693.13	10777.4	10280.5	10893.2	10705.4	11455.6	12911.9	10126.1	11090.9	13390.4	12631.5	13742.9	9863.8	11068.9	11830.2	20868.9	12777.9	14282.1	14768.3	10139.2	9017.86	11838.4	6983.22	12877	9533.3	14009.5	11364.7	16369.5	11048.2	12667.6	11852.3	14308.8	13299.8	13647.9	16453.8	10822.4	12030.2	13474.9	12197.1	11048.3	12862.5	13912.5	422.866	1369.05	223026	2531.71	2808.8	2440.79	1681.16	189.112
777.475__683.38	31538.9	19498.9	23502.2	32176.3	26278	27832.4	19038.6	27056	27195.6	41271.3	39338.5	13235.4	38266.1	30175.6	40928	30254.5	30834.5	36245.8	11760	27238.9	33543.7	24086.6	51551.4	20129.8	33347.7	35582.2	50453.7	35451.6	26381.4	25985.1	30756.7	31433.4	40243.5	30104.2	26598.8	28478.8	32388.7	27266.7	32531.8	36967.2	31704.6	5376.19	8013.33	15548.7	9256.59	12130.2	9969.27	5223.94	2404.31
779.4183__632.46	6572.06	2252.39	5298.77	6716.52	6352.93	3234.52	2425.25	8521.9	7220.02	9757.3	6476.4	4701.18	5221.79	7486.46	7867.98	5057.83	8737.22	8400.78	2487.43	2614.52	4406.02	2780.96	6480.2	2607.69	7069.73	5649.27	4296.55	3381.26	4282.03	8436.56	7840.24	7724.98	5964.06	8160.96	5438.53	6231.8	6350.76	5459.56	4668.92	4402.28	7625.36	1865.83	3245.14	55564.9	3020.06	2057.11	935.079	969.657	834.425
781.3094__614.65	38872.8	59561.9	56623.3	54386.1	65177.2	63762.7	60935.8	30111	45314.3	31072.2	60079.8	51462.6	50700	59108.1	40264.1	46068.4	42489.4	43082.6	41075.7	44195.1	61774.1	32196.5	56954.5	60202	35761.4	36381.6	58187.1	43586.2	49279.9	36957.6	60979.5	52485.4	50701	38190.2	54924.3	46239.2	52322.9	43382.2	49377.7	46858.7	47862.8	9841.98	15922.3	50105.8	1876.38	14220.1	9213.67	10172.9	4401.47
781.4337__672.7	8975.88	7586.8	6380.88	8780.84	4029.93	6719.79	7525.93	7987.99	4471.25	6803.69	8124.88	7498.97	5962	6670.67	10619.8	4335.8	8959.78	7324.89	7217.02	7005.78	6580.93	7998.08	6835.98	6206.14	6712.09	4445.17	7411	7807.84	5099.23	7432.51	6410.42	7232.5	7228.29	6843.3	7150.87	6701.73	7775.26	6968.65	6866.64	6190.81	7029.4	2031.66	1352.73	10405.6	1664.82	675.069	1667.58	406.532	908.588
781.4621__820	22636.8	28150.1	23291	25060.9	25667.3	23602.4	25263.8	20671.5	24559.2	23032.3	26316.5	25057.9	22279.6	24741.5	27651	22622.9	25871.1	25979.6	25192	24427.6	25327.1	27815.2	23607.8	24182.8	26405.9	23151.1	25103.2	26821.1	22397.1	25489.5	24529.2	24445.6	22809.3	22883.2	24961.2	23425.9	25209.3	24818.6	25467.8	24368.1	24031.4	2172	1763.17	14446.6	1375.61	1697.09	1993.63	1157.28	971.347
781.5039__477.08	4692.1	6574	7297.91	6397.18	7308.82	7873.28	5884.19	6532.29	6134.77	5413.21	9080.8	6291.71	5208.89	7669.61	8312.61	4673.76	6034.69	5245.6	6943	7365.2	7453.83	5428.98	8039.79	5571.52	3599.14	6777.19	7011.79	6745.2	6338.2	7140	7884.11	5609.29	6191.11	6751.73	6454	6367.55	7312.72	6052.45	6018.65	6718.09	6715.25	1068.27	934.469	380.334	1125.67	1771.05	279.763	872.616	477.746
782.457__703.69	8628.4	13539.5	8552.96	5629.57	8455.74	6552.07	10319.5	6258.9	7234.23	6518.5	6653.18	9624.85	4574.53	2918.14	8341.66	6262.57	6404.83	7527.9	16632.2	16391	10159.1	17492.7	4561.4	14735.8	7205.07	7370.94	9762.28	7571.22	6291.1	6166.8	5390.28	5877.72	7470.12	4670.51	8961.24	7376.64	6422.47	10643.7	10830.8	7748.88	5915.09	2854.55	1684.23	5024.55	5379.71	5304.06	1455.25	1037.7	1276.59
784.4728__724.02	22825.8	32657.8	20078.7	15027.7	20200.1	17332.4	23319.3	15421.2	18932.7	16822	17450.5	20954.9	12297.1	13629.3	21880.2	16574.7	16584.5	17832.6	35915.5	40414.2	25265.4	39568.1	13561.2	32657.7	17342.4	18865.7	23269.2	18926.7	15353.6	15501.2	15390.7	14395.9	18450.9	12810.6	22158	18365.5	17242.4	25464.3	25678.9	19103.8	15309.9	6513.23	3040.57	7220.12	11713.7	10701.9	3240.51	2061	2912.8
787.4958__739.29	20870.8	18676	22405.4	20831.3	26120.7	20921.7	21083.3	24849.5	20360.1	24972.1	11154.2	16137.1	25211.9	20713.3	22185.4	21402.6	20569.5	23852.3	20169.9	17396.3	19118	16373.6	23084.2	18523.4	21567.7	19850.1	23926.9	25702.1	23105.8	20155.5	21555.3	25415	19269.6	20190.4	21780.8	22437.3	19080.4	20678.1	19733.4	23146.2	21317.2	2765.61	2274.28	9000.35	2325.96	2632.65	2450.02	2432.13	1236.82
789.2571__483.66	2789.29	4682.1	8990.37	416.576	6061.89	3339.65	7964.9	10804.1	6927.61	20229.6	4389.15	4152.78	12275.7	7279.18	6871.73	11611.6	10373.2	3894.92	15517.6	7526.88	2626.72	4223.73	8495.62	5888.5	1069.1	24487.4	6020.48	4190.05	10416.3	5012.1	1610.18	10515.7	5129.11	11903.4	4588.05	9853.17	6993.71	9784.84	4460.73	11278.6	6834.09	3248.01	6386.02	13995.4	4368.56	2882.79	9185.34	4265.2	1452.55
789.5093__737.27	2844.7	5919.03	9283.41	2906.83	9727.81	7840.22	2437.09	10552.6	3449.88	9369.76	6676.68	5378.86	9034.79	8010.92	8479.78	9103.2	3029.42	8254.95	6371.16	5238.66	5412.4	4214.27	9628.9	5100.37	8655.71	9322.39	8580.8	10997.8	11356.5	3995.73	8164.1	10492.5	6444.79	9142.32	6136.36	6729.91	7516.21	6399.48	6602.33	10064.4	7647.89	3320.94	3605.6	13159.5	2421.7	2384.91	1328.21	2518.79	1485.17
791.4544__634.62	9053.66	4268.34	10739	10968.5	10030.8	10426.8	3753.58	10449.4	12306.5	20220.4	12215.6	8955.33	12764.7	16088.7	15576.4	15965	13958.5	15265.3	4445.97	3471.04	8104.25	3228.63	19588.5	5161.54	20620.3	6866.16	10177.7	10870.5	12753.4	13446.1	14882.2	14053.4	9805.99	23734.9	9012.05	11431.3	13120.1	10621.2	11340.6	10166.9	15184.5	2754.65	5893.52	6617.09	6134.33	8194.5	2454.92	5158.24	1231.91
791.4905__722.21	33027.8	32268.3	33306.1	27694.6	33389.7	39427.8	32216.5	35940	41043.8	37627.6	41262.7	30077.7	31482.4	31493.7	73685.2	42094.7	41123.6	42711.3	32900.7	24639.9	38411.6	23279.7	29199.4	31526.4	36489.7	37835.2	43121.8	31434.6	39475.4	36213.5	35988.2	38308.2	35702.6	45387.2	31937.3	37251.2	41600.4	36694	31781.4	37966.7	38320	2412.58	3403.34	5041.22	7821.23	6023.67	4883.18	4082.61	1078.94
791.4905__712.92	55319.3	58293.1	63554.3	59331	77107.8	71901.2	55497.1	72103.4	73272.5	80107.3	70260.3	56688.7	71650.5	73357	123933	90926.3	76432.5	91298.7	51876	38492.4	65866	46753.6	90698.8	49662.8	93851.1	83324	67984.4	67848.9	88359.3	76275.7	69468.5	84034.1	64189.4	89739.3	62721.1	70576.3	79178	69805.2	69366.4	76879.2	76741.4	8566.76	9077.15	11551.9	23737.8	22172	10551.3	10401.8	3831.17
792.4942__819.96	200690	228738	200137	208627	206825	8260.86	203820	189134	9600.64	183417	208112	224212	189659	198020	11261.1	9231.4	200513	205822	10652.4	211993	215175	225414	189319	217485	213079	9215.92	226696	10367.6	195310	213936	9905.56	200908	199911	198881	209003	118847	166253	127643	212094	110397	164708	11641.1	100616	4794.67	107523	13561.1	116875	86753.5	5206.05
793.4971__819.94	60532.2	69294.7	60209.1	62149.1	62243.3	65288.9	60911.3	56511	60667.1	54752.8	61458.7	66576.5	56922.4	58901.1	68901.2	57104.4	59709.4	61441.5	66175.3	63102.4	64340	67372	55914.6	64875.4	66307.5	55491.8	68100.1	63385.7	58179.1	63915.2	61892.8	59558	59526.2	59880.4	62885.7	59626.2	62552	61506.6	63761.9	61289.2	60954.5	3699.11	4130.85	4184.99	3426.26	4546.1	5599.56	1922.9	1654.29
793.5062__733.8	3979	5600.5	8828.8	6951.22	10691.9	8915.6	5739.8	9119.34	9113.72	11137	9431.58	6087.33	10453.7	9708.48	24105.8	13354.1	10162.6	12387	6507.25	4472.46	8508.9	5011.74	11696.3	6320.23	14465.7	9923.22	7784.48	7213.2	11405.1	9505.34	8905.64	10358.4	7451.6	9343.92	7210.29	8805.1	11957.4	9376.69	9200.57	9081.51	9112.97	2638.23	1939.09	3940.55	3800.81	3881.73	1939.13	1067.88	1179.85
793.5063__665.29	84772.7	95822.1	76124.7	73836.1	77271.4	76748.5	110293	78541.1	74711.1	70325.8	84881.1	90399.5	80328.1	69094	70835.7	83605.2	74985.9	77183.3	58166.3	98667	95711.3	98795.4	86220.9	86160.9	74079.3	87459.3	55749.5	90788.2	64229.7	84878.4	71531.9	76513.4	66261.6	65735.3	81565.4	82123.8	79107.7	78521.5	88193.6	74556.7	72984.1	8962.73	16041.8	3462.08	14665.5	9697.31	17226.9	7965.18	4008.26
795.4286__477	9604.22	5778.2	6234.31	6473.71	6134.39	7314.92	5456	5426.69	5666.91	5268.7	8505.2	6425.01	4596.35	6932.61	8603.59	4393.06	5693.18	5930.82	7118.01	7384.69	7362.22	5580.9	7113.69	4669.58	6597.71	6116.19	8206.09	7066.61	6501.71	6707.28	7941.58	5414.41	5826.78	6841.49	6844.97	5826.64	7012.55	6103.95	6264.82	6972.65	6546.31	1562.62	843.97	476523	1203.58	1123.41	910.221	982.187	698.825
795.4856__653.54	6034.93	7649.27	9870.27	6458.77	9006.07	9785.86	7382	9383.07	6151.92	8076.31	7437	5695.39	9118.56	7618.97	7976.19	8435.44	6757.14	6209.59	5597.85	5971.99	5161.68	4986.95	11419.4	5804.76	10200.6	7488.4	8768.33	7964.29	11257	6231.23	7458.31	8022.73	5982.87	9408.57	7803.86	8155.83	7569.22	6594.4	7514.68	8869.51	7420.74	1633.83	1481.88	28913	1111.81	3054.13	1677.04	1396.21	730.672
795.5219__750.13	21428	18249.9	14409.3	19140.4	16930.6	19354.9	28010.4	17895.9	18978.4	17450.5	21284	18288.2	17034.6	16436.8	16656.9	20746.4	17635.1	23139.1	19562.1	22107.9	26337.5	19318.9	24787.1	24116.6	16120.1	21837	13899.1	22067.8	13075.1	22084.7	17946.9	20566.9	31897.7	13340.2	18031.6	20338	17940.1	20638.1	22136	17719.7	21167.3	2605.06	4358.38	143261	2156.53	4264.12	4899.92	6855.28	1165.02
797.3046__539.83	131446	170545	184125	156051	180015	168682	175115	129210	158250	121370	177385	159233	146502	181004	163557	148160	154680	151635	159487	145361	171500	128035	178378	162945	152922	154178	179840	162946	160180	156779	201895	171883	166931	151933	164436	150525	165536	151865	158756	164286	169884	21368.1	23970.7	8634.5	5524.87	19639.4	10996.4	19566.4	9556.1
797.3397__551.89	27193.8	29624.7	15700.7	16483.6	17266.4	14328.6	15138.4	12371.9	14496.8	11071.8	19466.6	29559	24031.9	16028.2	16664.7	16369.6	16179.7	28928.1	15387.4	14754	922.379	13360.4	31754.9	16872.6	11931.8	13850	18857.5	34248.6	17093.9	29928.9	21293.8	19886.5	32738.1	13356.4	21253.8	13481.5	21150.1	18323.8	14968.4	21012.5	23440.8	6611.49	1697.94	17989.2	5963.09	11118.8	9064.48	7865.63	2956.75
799.3564__555.81	28020.8	17843	16562.2	17724.8	19695.3	18094.4	17180.6	1128.5	16554.4	15157.4	1016.86	32292.8	27953.1	19916.9	36305.5	29106.7	29292.7	21132	28803.5	28604.6	19232.7	31998.3	34781.2	32153.1	16771.1	29480.4	25209.8	23586	34066.3	19854.2	38437.3	24067.4	35532	27491.5	19969.2	13623	23497	27387.9	26987.3	28085.6	29076.5	4638.66	7065.93	36936.5	3507.23	8322.36	4698.61	7777.41	2074.47
800.54__827.86	24823.8	14399.3	14850.9	15324.7	19766.4	12894.5	16977.5	20987.6	16448.1	17298.8	14588.4	19177.8	13466.2	14621.6	19226.5	24488.6	18907.9	8729.5	29719.6	19004.4	13387.1	22159.9	16619.4	13679.6	16390.6	13807.5	16387.8	24221.7	11371.6	22417.7	17322.3	19643.3	34800.6	15710.9	17833	16921.3	16216.1	20170	16447.3	16447.2	21979	4460.53	2877.48	11318.9	7805.17	3524.61	5573.01	7599.6	1994.81
801.4748__661.25	8233.13	4343	10338.8	6404.9	7226.04	7725.3	3953.21	8081.46	5688.3	15990.7	8715.42	7160.34	10987.2	12636.9	8008.11	8100.81	7238.26	4231.23	4161.6	3404.36	6216.73	2896.58	14051.7	5348.47	10360.9	6134.1	7227.66	5822.6	10927.5	9509.8	6238	12617.1	4680.8	14578.9	7309.17	8287.8	9501.59	5427.25	7774.88	7527.96	9524.92	2216.71	4616.29	6245.89	2094.76	4421.52	2345.08	4164.54	991.341
802.2012__384.02	3849.29	4399.05	3957.3	5492.41	4231.07	4308.22	3775.08	3991.8	5649.81	5311.91	3869.08	5547.49	4482.19	5077.69	3738.24	4866	5474.52	6930.9	4007.14	3288.95	4484.85	4042.57	3286.98	4989.36	4744.61	3337.57	5593.71	3981.25	4159.91	5286.09	4874.39	4165.5	5122.33	6091.91	4385.82	4607.36	4542.94	4913.5	4309.67	4268.11	5108.04	655.773	828.277	6911.8	1400.67	670.648	951.682	696.937	293.271
805.47__695.68	32283.2	30576.5	38094	51497.1	54970.1	50251.6	22243.9	59108.3	46256.6	62531.2	42731.3	31724.2	62414	55302.2	46605.9	66760.4	51896.3	57503.5	18686.7	15395.6	31506	19509.8	97584.2	35517.9	75614.4	46294.1	35333	48011.5	49927.6	48329.9	55908.9	62975.8	32188.1	76770.7	41484.2	48078.3	47755.5	42048.5	51946.4	44891.6	55234.7	11149.6	15858.8	4498.47	23466.3	33101.5	6542.89	16605.7	4986.27
805.47__651.08	29773.2	20975.7	44237.4	31141.4	43902.6	40170	19825.8	41299.1	44003.4	58830.2	41883.6	31707.3	42666	49753.3	62350.6	58098.3	46785.3	55886.2	17564.8	14652.8	33145.1	15682.3	49840.1	22855.3	52092.8	42611.5	36054.1	36175.5	53347.4	46949.3	48504.2	53737.9	40255.9	67438.1	34006.1	40825.7	45672.1	38597.5	34723.1	42047.1	51377.1	9981.7	13927.6	9241.61	20987.7	16094.4	8132.39	10186.6	4463.95
805.5052__710	7847	7661.41	8692.59	5200.2	10247.4	8479.81	8259.78	12820.7	10661.7	12127.7	9876.03	4092.89	10618.4	11405.3	8014.29	11293.5	12064.1	12517.1	9261.35	5219.29	4184.81	4737.51	12412.3	6197.12	6166.7	9899.99	10621.5	10819	9747.59	5781.31	12216.7	12111.5	11228.4	7401.8	7929.71	10469.9	8801.38	10071.1	6739.69	10272	9747.94	1835.93	2071.02	11566.5	2985.16	3291.57	527.492	2962.74	821.053
807.1927__383.78	11450.3	12080.5	12128.5	13761.5	13135.8	13086.7	13021.4	12785.4	13140.7	14372.3	13614.3	13189.9	13990.5	13786.1	12944.3	13891	13508.2	14194.1	12489.1	9210.61	10761.4	11832.9	12101.1	11090.1	14399.2	13022.2	11333.6	12095.9	11711.2	13385.2	12115.3	12570.5	12758.4	15286.6	12511.3	13281.3	13505	12658.6	12036.9	12040.7	13223.2	923.412	624.79	5483.63	2031.99	1427.36	724.567	1240.31	412.962
807.4849__658.66	7681.4	6035.74	14046.4	8377	12466.8	14128	7014.88	11379.7	10425.7	14439	10963.6	7478.26	13006	12396.2	17696.3	14845.1	11767.2	12424.5	7364.82	4354.26	8021.48	3531.17	14029.3	5631.52	12735.5	11710.3	12355.4	11604.4	19809	9248.42	11770.6	14394.9	8850.03	17618.3	9721.47	11477.5	12308.1	10151.2	8789.81	13869.8	12376.5	3383.64	3034.24	17873.2	4218.42	4506.65	3973.38	3678.94	1513.21
807.4851__705.3	19463.8	18115.8	26102.8	14103	29111.3	31523.7	16978.8	25582.9	20658.3	25716.2	24335.6	19294.6	27993.7	30397.2	26758.5	29338.3	26832	29275.8	17657.8	12378.7	19151.8	1145.85	38001.4	10483.6	29475.1	27888.9	28887.9	33100.6	40816.3	16010.7	24343	29589.2	20288	34929.7	21379.3	24092	25755.9	23096.5	19651.5	32673.4	25032.1	6110.65	5533.51	5177.08	7673.79	14662.7	5879.64	7468.24	2732.77
807.4855__715.19	14419	15017.5	20260.5	17607.4	21305.3	23388.8	14556.3	22225.2	17769.7	13012.1	20964.2	15302.1	22769.1	22096.5	23785.4	25748.3	21542	23966.1	16572.3	6991.4	16248.7	11181.2	29750	14379.4	24052.2	20186.4	22212.8	23906.3	26581.7	17751.3	21760.5	22793.3	15031.6	25765.3	17721.9	18190.4	20983.5	18964	19122.3	23221.8	20620.4	3062.73	4568.95	5744.32	7529.21	7600.44	2707.32	4241.39	1369.69
808.4808__820.1	5934.2	6352.33	11946.2	13250.4	12184	12046.5	12146.2	10432.6	12892.7	11856.8	12683.5	12780.4	11252.7	12887.6	13097.2	11314.1	12825.2	14358.8	12386.7	12513.9	13449.4	12902.9	11197.9	12735.9	13633.1	11594.9	13973.2	12737.8	11657.8	13428.2	13257.1	12837.8	11753.6	12240.4	9933.42	11875	12540.3	12679.7	12783.9	12490.9	12703.4	3497.74	897.153	53122.1	1097.55	961.22	1118.8	701.152	1564.24
809.4445__477.21	22159.3	28299.6	26498.3	29029	28560.7	27016.8	29249.2	27015.2	28815.5	26139.4	32757.4	26470.9	23501	28761.1	30656.8	24333.1	28041.6	26492.1	29194.1	29085	29249.1	27561.7	30148.6	24127.5	26731.2	29116.1	27456.8	29266.2	26151.7	28321.8	29704.3	25036	25875.5	24782.2	26909.4	27647.2	28429.5	27429.2	27563.6	27997.7	26743.9	2823.29	1323.02	33731.6	2043.02	2346.42	1478.74	2166.39	1262.62
816.5112__828.6	10637.8	28512.8	28081	5956.38	31467.9	24618.5	33279	26956.5	9201.4	20206.9	19136.6	11617.5	25251.3	11743	12366.9	26421.9	20992.3	12993.4	19898.1	15918.5	11547.2	12816.6	22333.5	14012	14702.4	25215.5	8594.8	22925.8	29328.5	11910.8	10281.1	14339.2	8028.81	13055	20931.2	22852.5	16023	19244.8	15082.3	21516.1	11523	11724.1	8972.54	75103.9	5126.76	4227.92	9012.32	2458.67	5243.19
819.4493__640.24	62739.5	44445.3	95476	88615.7	88319.7	85496.1	24950.3	104374	88361.4	150191	81019.6	60246.4	111304	108452	97880	138345	102921	115625	32122.7	27716.3	56643	30942.4	147884	68798.9	130221	74780.4	72688	91746.1	98105	95559.2	115953	115933	60834.1	186266	75919.2	90674.6	91780.4	83346	86897.9	84329.9	114909	21574	44949.3	16859	50419.5	49925.4	12536.3	45805.1	9648.19
819.4843__647.93	3993.37	1563.63	6961.09	5806.42	5337.5	4478.38	1836.39	7939.49	5950.74	10922.7	2958.08	3330.76	8373.4	9526.55	6987.7	8265.6	7395.22	10067.6	2397.8	1307.02	3077.85	1333.77	9776.93	1786.04	8086.75	5847.41	3519.89	6146.67	6377.4	6516.47	7609.99	8478.48	2793.71	10540	4732.4	6225.55	6235.3	5886.64	4812.27	5472.84	7187.73	2066.03	3442.16	14514.3	3826.24	3861.23	1319.92	2865.32	923.959
819.5217__706.63	202656	244759	179262	210211	232445	200916	238832	186664	212832	213131	217815	201100	226159	195567	214371	221843	230611	186026	172200	222576	212780	263758	200065	218295	201310	205348	195881	226237	196370	194056	208168	222143	181108	186650	213867	210475	211002	206651	219242	205959	198425	25671.1	19203.3	4163.8	25839.8	26046.3	14202.1	16696.3	11480.5
819.5217__745.93	31796.6	26238.2	35342.8	30548.8	43749.6	33338.5	30974.9	47649.4	41443.1	48947.4	35193.9	25492.1	42068.4	38469.6	58655.8	49103.4	48131.3	46079	30200.9	20011.3	32547.1	22290.7	37559.3	24520.4	44413.9	44443.6	28997.8	36830.9	41872.6	42610.7	35812.9	46291.5	35122.8	44008.4	33535.2	40470.6	39976	38705.2	32266.3	38036.2	40769.3	6572.45	8145.13	33210.2	12972.4	9153.83	6804.85	5020.61	2939.29
821.4647__683.89	11244.7	26668.2	22260.5	17758	23049.7	21950.6	21321.7	20662.7	17120.9	17499.4	20879.5	19527.6	10383.9	18606.9	23228.2	18210.4	10040.1	19264.1	12317.5	12615.2	20732	22088.1	24192.2	24374.6	23300.3	9769.25	24823.2	15855.3	11723.6	7121.9	8546.09	16842.7	15774.5	7618.29	20196.2	19711.1	18525.2	14489.5	22937.4	15542.8	11180.7	5923.82	2242.53	36890.1	4020.88	1529.45	6686.89	4724.07	2649.21
821.465__649.11	10549.9	8073.35	15962.5	14023	17235.1	18072.6	9829.39	17815.1	15033.8	22590.3	16303.7	6323.19	20822.8	20042.7	21911.7	20736.3	17097.5	17595.3	6801.43	3602.3	5528.89	4928.49	24206.8	6902.74	18135.3	16598.4	12495	16317.9	22062.1	14661	18404.7	19478.5	10515	25918.8	13168.8	16668.2	17080.8	13166.6	11940.5	16868.4	17795.6	3804.31	4685.07	20576.7	7489.27	8724.89	3936.05	5745.03	1701.34
821.5008__820.12	18226.9	20247.4	18334.2	18847	19440.1	18536.9	18500.5	17414.8	19391.4	17882.9	19240.7	19972.3	17165.7	19031.3	20431.1	17909.9	19461.5	19230.6	20608.8	19326.8	19265.2	20126.5	18407.3	18883.8	19731.7	17344.7	20120.6	19784.8	17510.6	19627.1	18969.3	18544.9	19427.3	17925.1	19019.1	18345.3	19168.2	19307.5	19282.9	18690.2	18898.7	838.489	747.46	8775.96	958.732	678.12	1465.84	687.052	374.984
821.5372__784.11	28604.3	32454.3	27628.3	30615.8	26654.4	26110.8	33894.4	26680.9	26479.7	28657.1	28731.9	27926.6	32536.2	31877.6	30697.5	29299.8	29949.7	27103.6	29277.2	32691.3	34856.4	32303.8	29382.3	27816.1	29332.9	26403.3	29609	27430	26938.4	29845.2	32527.6	36150.1	34725.3	25261.9	29191.4	28364.6	30353.9	29664.3	30738.3	27595.2	31702	2339.87	3245.45	5735.56	2005.26	2817.96	1406.49	4316.55	1046.42
822.5241__674.47	72528.5	64486.1	45319.6	45608	52489.6	46772.4	59477.7	74966.2	49253	54293.5	39301.9	68383.6	41713.7	50928	64133.6	64838.4	58702.3	37147.4	35881.8	58254.6	38842.1	83873.8	45461	34546.1	54815.8	42664.2	47276.3	82280.3	40516.5	64218	50607.4	53142.7	38433.1	52200.4	56086.3	56952.5	52892.2	50964.9	51507.8	53184.3	51720.3	12037	11189.9	18626.8	13452.7	19641.7	19601.3	9168.33	5383.1
823.4797__681.81	10593.2	23113.4	23911.6	22985.6	25604.1	14586.2	21364.9	26342.2	21733.8	23065.2	24202.7	20542.2	24625.5	25568.6	47924.3	25726.4	24074.8	25207.5	19156	17653.9	21603.5	16934.4	33572	20491.8	27794.2	22048.2	31994.5	25375.9	15514.5	20434.2	13850.8	26086.7	20430	23878.4	21241.6	21418.4	28572.7	22363.7	24079.2	23733.3	20936	6043.47	4293.52	6498.94	3701.18	6594.73	6863.77	4633.96	2702.72
823.4803__645.54	18312.7	13585.2	23610.3	13889	18847.2	22793.8	12923.6	23550.5	25982.9	28092.3	23414.7	16795.8	20653.5	22658.7	50711.4	24245.9	28034.6	26191.4	20229.9	16014.2	20394.1	10485.5	21791.1	16610	24084.4	20488.9	31908	19551.4	25927.9	22416.1	27060.4	25456	25351.8	34845.5	17648.9	22668.6	26846.8	22943.2	18673	24469.1	27026	4125.09	5834.39	15195.8	4835.88	5321.15	5700.64	4681.48	1844.8
824.4837__645.44	7518.52	6027.46	9860.73	5913.37	7024.59	4624.4	5849.66	9310.09	10903.1	10080.8	9383.6	7091.91	7850.41	8616.6	24064.5	9428.81	11680.8	11573.7	4793.03	7240.07	8823.65	5008.9	7638.43	7455.28	9861.03	7980.47	14059.2	6750.28	10071.4	4719.27	11545.1	4790.23	11504	14831.4	7268.93	8153.62	11401.4	8943.29	7757.46	9715.33	9478.01	1598.3	2755.67	27550.3	2948.5	1818.09	3204	4518.23	714.78
824.5275__671.75	14479.8	13537.1	10673.3	9639.36	9933.56	10307.5	12118.9	16202.6	9659.53	12083.2	8452.3	13052.5	8607.88	10726.4	13950.2	14691.4	10942.2	6888.58	6011.87	10154.9	7586.23	13788.5	9213.12	6514.09	11902.3	9798.2	10700.2	15868.4	8910.66	12545.3	7481.22	10062.8	7392.81	11876.1	11652.6	12074.3	10957.8	9737.79	9800.85	11319.4	9871.65	2208.6	2549.41	7463.4	3469.99	3015.38	3119.47	2401.12	987.715
824.5399__758.24	78997.7	59939.9	45883.3	49013.6	44503.7	50910.5	65254.4	74830.3	52541.2	62581.9	45062.2	65428.2	42413.9	49393.3	61042.6	59428.7	53264.9	45601.6	54579.8	56498.2	46206.9	75190.5	54551.1	40715.3	60444.7	50532.6	38487.5	71952.9	44131.3	75232.1	56191.7	53335	58342.7	56883.6	55667.7	61223.7	52668	53874.7	55421.7	51276.1	59997	14380.4	9810.47	9138.04	5173.06	13397.6	14636.5	8709.22	6431.12
825.2419__394.15	3977.6	6298.9	6819	3865.3	5995.6	7054.03	7906.4	13111.2	10904.9	9368.9	6179.44	767.788	4089.31	3773.5	11045.2	7460.1	8135.8	12140	7398.3	4033.4	3004.2	4880.4	7653.6	7708.49	5147.89	8094.89	9455.5	1276.3	10911	938.086	6644.7	5943.5	6627.38	5708.3	5391.28	9669.09	5171.05	7833.52	5678.92	7434.43	5172.39	1374.27	2419.25	4587.45	2889.94	2005.76	4263.41	2402.91	614.592
826.5556__834.39	29502.5	14415.1	16342.4	15841	16931.3	14992.1	22238.5	24865.9	14380.9	18809.7	14434	23173.2	11739.2	14514.6	16669.3	24991.1	15544	13608.1	19741.7	17001.4	13434.9	21397.4	18001.6	11900.3	17546.1	16530.7	16775.7	22933.4	13529.2	24530	18158.8	17877.3	23212.8	18535	18606.5	19057.4	16106.1	18177.3	16456.1	17442.3	20462.8	6161.79	4536.42	2601.33	4417.85	3803.81	3947.15	3154.92	2755.64
827.4292__729.57	4758.81	9150.56	9009.96	3639.59	8322.98	8139.82	10232	9196.02	3874.07	6943.91	4226.2	3028.59	8315.25	4131.07	3811.99	7224.48	4510.78	3093.91	5203.45	5694.6	3658.37	5784.1	8027.77	4859.7	4762.18	8810.02	2868.74	6232.74	9457.54	2824.14	2531.37	4810.82	3457.39	4027.7	6976.38	7677.17	4702.62	5145.45	5418.43	6842.26	3530.28	2584.94	2452.01	4212.26	1519.78	1641.88	2992.89	920.462	1156.02
830.4902__787.51	12607.4	17838.5	16556.7	9016.47	15363.8	23089.3	21606	26997.1	7856.2	13757.1	10014.2	11759.2	26576.2	12670.1	8183.79	15776.9	5473.21	8716.1	11351.6	10819.7	6098.01	8054.23	14736.3	569.777	17210	17445.8	6719	10882.1	25526.4	13518.6	7195.43	19179.6	9586.7	14133.6	14276.6	18661.1	13840.7	10427.5	9333.66	15143.3	12722.8	3518.66	7722.78	13206.4	3778.17	6710.76	8210.51	4601.64	1573.59
833.5014__664.1	11165.4	7142.62	17547.8	13164	20226	12456.9	10988.5	19293.7	15475.4	24565.4	14356.7	13136.1	19426.3	20852.2	19367.4	25123.5	20033.8	22824.1	17618.1	4765.4	12727.7	5548.41	20476.4	19221.3	18624.1	18061.2	20159.9	16096.4	19530.5	17912.1	20135.6	24003.8	15381.1	23825.1	13849.2	16556	17427.7	18073	15319.6	18462	20251.5	5171.88	5491.21	15557.7	7959.68	6223.53	1805.64	3743.58	2312.93
833.5017__725.86	7124.96	10969.2	13096.5	20400.1	22457.5	16169.9	10292.6	26695.6	19890.7	28610.8	16388.6	12273.8	38564.4	23397.8	15284.5	31496.8	23338.5	24118.3	31520.8	2759.07	11648.1	8405.21	32535.4	17041.6	24990	19791.1	22850.8	20141.4	17506.1	21466.8	23358	18158.4	11204.1	25567.1	14809.6	20331.9	21181.8	22646.7	18924	20072.4	19950.9	6451.38	7538.91	4410.87	11781.7	9863.98	2190.11	5593.92	2885.14
835.5157__670.77	3840.54	2845.59	7357.54	4550.77	6933.08	5414.81	3737.81	6774.29	5124.18	8249.14	5409.71	3615.73	7198.72	3664.25	8787.85	9075.95	6787.81	7963.31	4451.2	1533.86	3855.58	1464.42	6870.42	3457.96	6124.39	3586.89	6253.5	7385.94	9687.14	5333.28	7124.31	8164.46	3478.6	9039.54	5105.5	5860.05	5735.25	5962.42	4354.55	6728.37	6628.04	1963.85	1716.63	2378.41	3011.43	2171.84	2535.16	2237.05	878.258
835.5164__736.57	15394.7	14567.6	23297.7	19448.2	23901	21800.9	9500.82	24355	18807.1	24933.6	18366.2	14161.9	27478.2	22859.5	22040.2	25887.3	20738.5	23979.2	19892.4	11867.5	13809.9	9542.5	26512.7	14848.6	22804.9	24103.7	23512.4	28064.6	28924.4	18256.5	20829.9	27566.4	17190.6	22588.7	19321.8	19879.5	20981.2	20473	17503.7	26151.2	21286.4	4324.84	6287.54	7940.38	5386.81	6952.33	2739.06	4101.8	1934.13
836.4406__640.05	6285.9	4631.81	7843.08	7238.28	7059.41	7220.1	3070.04	5153.47	8399.78	11161.5	7127.02	5943.12	9226.28	8561.66	10046.3	9922.32	8684.77	9330.07	3638.97	4017.88	5277.53	3880.35	9699.97	5331.89	11205	6187.79	5961.2	7040.05	7937.14	8786.41	9475.57	9011.84	6144.54	13232.2	6611.7	7000.98	8180.87	7118.8	7078.95	6781.55	9330.11	1238.49	3089.5	11982.8	3038.36	3178.93	899.581	2539.29	553.872
837.4912__713.31	42362.4	19904	40657.5	37391.7	24738.1	44732.1	20164.1	47294.5	40930.5	42045.3	25130.2	43934.2	43511.2	39888.3	37227.2	44456	25974.1	38296.6	34604	39427.3	38670.4	18960.7	25656.9	37902.1	46511.6	42207.5	43487.8	24563.4	51501.3	42376.4	40756.2	41529.9	44602.9	46067	33010.7	39033.3	37938.2	36551.6	33540.3	40440	43066.5	10066.6	10833.3	3340.36	6882.41	11048.9	11355.4	2210.14	4501.91
837.4945__661.26	49470.3	108882	59601.2	58882.7	57364	56826.4	88466.5	50957.8	50222.7	76282.6	115873	45057.3	45965.6	55659.8	155827	39710.5	46852.9	72137.3	60480.1	42075	115378	90941.3	41186.9	56121.5	69156.6	45291.6	74987.4	109936	64679.8	60561.7	68129.8	64045.8	70100.8	68016.1	66840.1	64551.2	83676.6	52251.2	74556.9	73723.6	66170.9	23847.3	17024.4	16225.6	13721.7	29229.3	27099	3829.65	10664.8
841.3307__551.95	80903.7	91076.2	83163	52722.7	94906.2	65711.3	66866.3	71349.1	65727.9	39706.3	56853.7	93378.8	40425.9	90283.1	75078.3	67902.5	73274.4	98008.7	48135.7	47736.4	100105	73973.4	96054.8	87465.2	79767.7	80222.3	114200	98142.8	85478.6	70897.3	107466	105997	76593.6	65793.1	80554.4	61872.2	71204	67011.5	87473.2	94510.9	85349.6	16569.7	12606.4	4747.66	20788.6	10895.3	15128.3	19896.5	7410.17
841.491__653.23	7385.29	9329.86	11227.3	4125.82	11395	11834	8695.07	11283.6	7661.45	10012.9	8975.45	7522.57	10996.7	9868.97	9484.49	10203.2	8453.79	3718.25	6828.3	5627.5	6808.47	6292.19	6576.65	7364.63	11677	4598.62	10122.5	9892.73	12223.5	7393.6	8802.46	9388.44	7155.98	10469.6	8692.65	9897.4	9369.64	6966.21	7743.79	9209.34	8642.02	3028.95	1741.42	46308.2	2502.57	2233.74	3247.81	1386.53	1354.59
847.4804__654.37	26108.6	15197	41572.8	41337.1	40780.3	30810.2	11454.7	48166.1	34762.6	65299.2	30242.5	23403.3	50075.5	51396.9	32532.3	57882.6	45190.6	47765	15731.8	12443.4	23286.5	12485.9	62425.2	23175	48837.5	34001.2	26617.1	42280	38988.5	37710.6	52315.8	50477.7	26948	61066.2	32999.2	38098.6	37530.1	35802.7	34042	35471.7	45703.6	11916.1	20095.9	16551.8	20416	20754.2	6813.9	13399.5	5329.03
849.4954__661.29	7021.02	3284.19	9476.54	6852.84	10777.2	7438.24	5064.52	12233	8548.36	11926.5	4592.21	5382.66	9304.17	11670.7	5291.99	11281.2	5391.12	9549.88	5436.3	3700.84	5342.63	1446.27	11569.3	3423.24	9923.85	9588.8	7100.89	10007.2	10546.2	8477.69	9803.69	11623.1	656.074	12552.2	7482.36	9042.12	7248.34	7071.87	6341.05	9310.79	8622.55	2875.18	3047.08	9211.9	3190.72	4290.69	1524.5	4725.63	1285.82
849.4961__820.12	28507.4	34467.8	27911.5	30750.9	32163.1	29289.2	30772.9	26753.2	29249.5	29053.5	32361.6	31194.1	27509.9	29143.4	33312.3	27895.8	31073.5	32145.7	31611	29901	30666.6	33780.5	28663.5	29102	32381	28363.7	32054.4	32451.3	27085.2	30587.5	29393.9	29423.8	29592.4	27750.1	30760.1	29023.7	30704.2	30525.4	30918.7	29988.7	29349.5	2688.17	1443.7	12755.5	1688.87	2166.68	2670.98	1019.45	1202.18
849.4973__711.61	8859.33	5697.49	10164.2	10553	10579.5	8113.65	10677	11162.6	8027.8	8512.5	10953.4	7459.04	7131.6	7177.1	10281.8	6208.37	8125.29	9132.47	12802.9	9771.16	7714.41	11233.5	8135.33	10269.1	7954.11	8897.43	10242.3	6060.03	7278.42	6239.47	7898.87	7121.88	7947.85	6860.49	9170.69	9298.7	8600.59	9208.04	9061.29	8119.55	7213.71	2064.13	1500.94	9675	2419.52	1587.03	1831.24	722.97	923.107
851.4751__651.07	16627.2	9691.32	21462.1	18240.4	22066.9	20905.8	11780.5	21075.9	24429.1	32245.2	25961.5	16130.2	24555.8	24308.6	38328.5	33862.8	23370.1	29136.5	16259	7019.72	19421.4	8920.48	27981.9	13717.1	29949.9	23455.5	19853.3	22777.1	29665.3	25596.2	26624.1	28798.1	21780.3	37040.6	17617.6	22087.3	25856.9	21929.6	19998.2	23937.8	27967.9	4969.19	7370.82	1865.74	10616.9	9017.72	4125.83	5672.74	2222.29
851.5107__657.47	8126.74	5382.19	12365.3	7183.8	9219.63	8973.36	6943.88	10418.1	10778.9	13106.3	4474.92	5947.3	10230.9	8279.37	17336	11101.4	11811.4	12838.3	9298.02	6643.98	7976.96	4241	6908.33	5930.3	10757.9	11128.6	10296.4	8011.58	4731.02	9009.8	12145.5	12520.5	11598	13144	8455.54	10044.1	9253.69	10338.6	7162.89	8541.89	11683.6	2600.06	2281.15	3313.98	2435.8	2434.55	2862.01	1597.12	1162.78
851.5119__707.41	9065.3	9585.58	11790.9	10634.9	12002.5	10615.8	10227.3	12976.8	9882.29	12980.2	9526.39	8936.9	11048.1	10481.5	12896.5	11341.8	10554.2	11328.6	9538.11	7541.25	8111.12	6834.03	13265.9	8804.13	11566.8	10970.5	13108.2	10461.8	12655	10136.1	11963.1	11735.6	10095.5	12969.5	10615.8	11336.5	10577.9	10060.8	9716.4	11798.9	11380	1300.92	1521.25	6991.93	1590.06	2633.46	1280.76	1244.02	581.788
853.49__667.59	6515.71	4616.3	8053.34	8594.16	7912.15	8749.19	5259.71	9554.8	8673.72	8901.36	7372.65	6660.84	10219.7	8864.1	10883.2	10329.4	8063.07	8470.2	3907.48	3938.49	6970.58	3131.72	10515.2	5001.89	11190.5	9162.96	8760.08	7524.48	10407.9	8430.4	9840.67	10969.1	7894.25	11310	7138.33	8227.76	8800.1	6941.74	7361.98	8963.86	9688.88	1604.98	1695.2	12234.2	2885.15	3471.99	1188.6	1507.85	717.767
855.5042__666.09	7040.69	3384.7	8344.51	5809.22	5702.78	9739.23	8380.25	9426.01	7241.98	2701.87	677.941	3577.48	9144.77	7735.48	9160.05	8234.59	7957.53	571.577	5874.94	5873.52	6717.48	6182.24	11963.5	6391.43	9730.24	6226.1	4066.1	7718.73	5784.91	6993.66	4516.31	4032.99	6731.16	8398.79	6056.38	7497.87	6059.15	5702.43	8196.98	5948.96	6134.58	1839.05	2854.26	2524.54	3077.42	2551.75	1503.44	1820.44	822.448
863.512__820.38	8010.64	16811	15587.8	16846.7	7828.68	16237.7	15800	15065.9	16709.9	14858.6	16003.6	16831.3	15332.4	16039	16843.2	15352.1	15859.7	15803.2	7887.3	16453.2	16003.5	8554	14876.9	16709.1	15624.8	14544.8	17631	16253	7399.03	16251.9	16713.3	15938.6	8244.9	15868.2	13017	15734.4	16209.9	14271.1	14353.7	13957	14603.4	4681.14	778.341	3002.93	3590.05	3308.92	4550.55	3570.1	2093.47
865.4366__684.35	2245.49	12497.6	5667.96	24426.6	16043.6	12534.6	5965.01	9858.68	8799.42	5877.62	16148.1	7440.27	13259.1	18516.3	12530.3	3569.31	1303.49	25627.9	14540.8	7314.69	13853.4	3326.91	10982.6	17565.7	20645.6	23591.9	8363.09	1601.52	26420.1	6983.18	15823	12270	14409.2	7484.82	12176.3	8607.06	13578.8	10471.2	13274.8	14994.2	11394	8747.98	2804.42	4296.09	9848.01	6657.52	11941.6	4006.61	3912.22
865.4902__647.05	4966.42	2308.39	8063.2	5833.19	8734.17	5911.11	3259.03	9787.39	3878.11	12580.6	6219.16	4192.02	8140	7752.86	6112.16	8633.01	8391.34	7290	3247.48	1777.3	3768.76	2118.44	7139.69	2657.57	5778.21	586.394	4211.96	6554.28	7416.59	8159.71	8171.1	9194.5	5894.98	9975.31	5981.08	7083.24	6483.24	5867.83	4292.53	4692.31	8279.12	2571.71	3993.89	13564.5	3147.84	2120.6	3053.85	1535.01	1150.1
865.5269__674.21	19312.7	13698.4	25798.7	15169	24100.5	17876	19697.6	22476.6	25172.1	27797.2	21779.9	16784.3	19660.6	21426.3	46265.7	28407.3	17828.7	28864.3	20624.4	13998.2	20594.6	13450.7	18314.7	8342.5	20977.1	13773.2	22438.2	20376.6	24233.7	22641.9	24029.1	23886	25493.3	25166	19615.9	22603.9	25183.4	21944.6	16335.9	20205.4	24243.3	5320.32	4011.95	21564.8	6547.47	5380.8	4568.56	1134.86	2379.32
868.2839__442.19	9938.14	22400.4	18608.8	18935.4	16307.7	16789.2	18369.4	19429.5	19717.7	26967.6	19338.4	24398.1	22135.5	23570.8	25537.3	25913.9	32953.3	27906.8	29445.9	22801.4	20907.7	27254.9	20581.3	26394.4	17373.9	29159.7	29397.3	23716.1	19370.8	20190.7	20802.2	28084.8	24763.8	32262.9	17238.1	20254.7	22996	27804.3	22502.4	25411	25220.9	4625.04	3924.18	5334.72	3802.01	4191.33	4806.24	5070.25	2068.38
869.485__645.16	4622.11	3324.86	6057.74	3631.26	4327.17	5596.8	3539.84	5783.04	3327.29	5816.9	5486.47	4270.82	4707.35	5026.32	12013.2	5979.84	5661.82	3684.7	2746.6	3737.18	4740.04	2243.89	4842.36	3755.12	4480.5	5068.58	7592.09	4251.56	3539.49	5358.51	3089.26	677.641	5506.77	8475.32	4392.63	4812.77	6300.83	4362.03	4012.38	5112.93	4621.5	1066.46	1264.06	4818.66	1393.34	1076.01	1766.91	2918.93	476.935
869.5221__670.28	5249.83	5133.72	4804.62	5727.22	7829.44	7502	6790.48	9453.38	5661.98	7438.31	6463.17	5197.82	7770.44	6768.66	7526.71	7268.99	6117.33	5986.06	5803.63	4595.4	4923.93	3685.29	7922.59	4456.42	6699.12	7226.96	7383.06	6765.12	8911.97	5433.39	5880.8	7488.7	5715.03	7528.17	5748.97	7369.23	6745.36	5954.28	5537.47	7571.78	6409.22	1209.17	1379.83	55524.2	952.012	1733.05	931.186	1016.21	540.755
881.4856__677.49	10904.4	8996.9	11965.4	13370.8	15109.8	10379.5	9757.41	12802.5	15203.1	12703.1	14172.3	11304.7	12182.9	14415.1	16220.5	9501.93	15586.7	16876	11119.6	9669.04	11608	9169.37	13544.7	10231.2	13053.4	11103.6	12013.4	11699.7	10348.1	11902.1	12319.9	13254.6	11923.7	10442.4	12069.5	12169.1	13659.1	12550.7	11521.3	11291.2	11968.5	2331.63	2174.31	48937.3	3448.67	1846.97	733.258	1014.02	1042.74
885.3564__557.57	17076.7	10473.4	12742.7	20657.5	15943.9	15045.4	15647.1	7523.19	19117.3	581.335	21720.5	583.935	12451.3	15173.4	12269.7	17249.3	17087.8	13603.1	16515.7	11263.3	13562	22589.2	10201.3	9904.5	15899.6	16988.7	28921.2	28591.1	6711.98	25626.7	11523.6	13940.9	23778.5	10475.7	15378.8	11582.9	12439.8	15143.8	14431.3	20303.3	17069.1	3939.49	7463.07	17546.7	2623.28	5192.48	10624.9	7110.9	1761.79
905.3952__640.24	4686.31	4166.27	5585.37	5276.37	6323.12	4738.26	2594.45	6329.4	5371.23	8044.16	5510.12	4478.78	6555.32	5831.97	7003.5	7672.8	6978.65	6181.32	3019.2	2691.87	3588.51	3848.17	7822.56	4096.79	7731.28	5479.7	3927.14	7456.46	5644.63	6306.13	6128.9	5691.51	4053.8	8316.4	5207.49	5415.5	5875.93	5308.77	5417.46	5626.98	6099.35	828.844	2010.22	15027.3	2303.73	2161.61	1444.35	1525.58	370.67
907.5374__789.14	6025.39	7221.87	5367.9	6087.81	5079.27	7935.18	6027.9	6378.3	6721.31	5893.02	3686.77	8268.2	5980	7478.65	8195.47	6028.11	6926.54	7335.28	6754.66	7534.05	8034.75	8046.88	5882.11	6505.26	7560.47	5244.28	8128.55	6170.37	6601.96	6829.63	6858.59	5748.51	5325.31	6735.81	5956.45	6591.14	6721.82	6915.73	7205.9	6536.29	6299.57	827.516	817.513	107053	585.721	969.957	1203.16	713.55	370.076
913.2936__446.74	8140.3	8137.04	10904.9	8746.09	10496.4	9857.77	8845.35	8407.55	8249.77	7543.88	15025.5	7639.88	7721.89	9866.71	9953.1	7988.1	8403.71	7760.2	8175.38	7058.99	9531.53	6805.52	10897	7329.46	11968.6	11647.5	9799.37	10183.5	12539.2	9959.07	9152.75	8760.19	7897.51	10448.1	9284.93	8580.87	10041.4	7877.28	9306.42	11042.4	9243.53	1323.82	853.733	9709.18	515.166	2226.57	1276.64	1002.09	592.029
927.4909__677.43	13506.8	10909	14597.6	17259.7	17973.7	12188.8	11567.3	15396.8	18448.2	16014.3	18692.1	14247.1	15418.8	18893.1	21427.8	12696.8	19703.4	20892.7	14219.7	11735.8	13693.8	11514.3	17026	12190.1	17374.2	14713.1	14975.1	14166.2	13000.8	15701.1	15614.6	16253.1	15364.5	12947.2	14849.4	14723.1	17735.8	15849.7	14359.7	14213.8	15176.1	2870.73	2845.15	23824.4	4177.45	2713.1	876.082	1287.56	1283.83
935.5683__839.79	10341.7	11534.2	10651.5	10984.1	12599.5	10131.2	11283.9	8680.43	13510.3	12001.5	10416.3	11443	8305	14895	15752.6	16034.9	11807.7	14441.8	11126.3	12030.8	10283	13890.8	10782.6	11503.7	9471.37	11060.1	10854.5	10543.1	9340.9	12593.3	10638.6	12645.8	8256.9	9975.93	11222.2	11121.5	12162.4	13088.3	11186.3	10449.7	10822.1	887.666	1833.48	25413.5	2068.95	1683.38	769.132	1856.95	396.976
946.2182__335.19	4892.53	6879	4652.91	5172.49	2957.02	4751.99	4065.54	3729.14	5125.47	3307.95	4890.79	6146.58	1979.21	3629.94	7614.39	4000.96	5940.98	5400.98	9500.4	9794.63	9762.85	10691.5	3614.6	11186	4653.69	3767.86	12720.3	7650.29	4685.11	4534.42	6690.69	5603.39	7879.81	5627.09	4910.79	4196.02	4852.18	6927.59	7981.73	7205.88	6067.08	1398.78	741.053	5221.27	2584.01	3568.28	4032.38	1268.12	625.555
949.5477__720.4	9263.4	9525.45	9656.9	10798.4	6596.4	11634.7	10052.3	6328.4	12792.3	13742.4	12076.4	9460.55	13744	12412.8	14833.2	11413	13804.7	14455.7	9631.89	8384.71	9317.53	8582.83	14788	8156.49	12144.8	10442.8	11671.4	12844.3	13962.8	10613.5	11474.3	11539.5	9435.19	13151.1	9168.11	10910	12505.4	11538	10597.9	12230.3	11242.7	1553	2907.65	6816.86	2609.74	2811.15	1515.06	1364.42	694.521
951.5613__718.81	4989.98	5377.81	8026.7	7973.99	4715.61	4615.13	5858.01	9932.67	8450.21	11151	8854.76	3205.18	11607.3	11530.2	11430.1	5429.08	9974.44	11013.2	6959.45	5295.86	5559.73	4278.99	13110.3	5530.59	9740.71	9881.7	4575.9	11907.2	12858.1	7229.9	4302.53	10245.5	6421.28	11483.7	6216.82	8001.41	9325.51	7734.41	7644.06	9805.72	7936.57	1645.14	2734.61	95221	2628.21	3688.18	3700.9	2911.82	735.731
953.5427__789.14	25914.7	30736.6	24319.7	28146.5	21856.5	34761	27457.3	26790.4	30530.4	26167.4	32355.8	36319.2	27059.4	32788.7	36723.6	26814.7	29146.6	35017.6	30875.5	33133.8	34740.8	33214.2	28137.8	30966	34034.4	24044.8	35205.4	27689.1	28876.7	30778.6	28829.5	26151.6	24135.5	30037.8	26194.8	29141.3	33049.3	30997.6	32218.7	28954	27986.6	3422.42	3560.8	44466.2	3227.28	2686.62	4647.08	2779.9	1530.55
959.2629__407.69	6345.9	6862.01	3322.23	7862.38	6827.71	8431.47	6566.31	4747.62	5571.99	6484.7	8226.69	6931.6	2478.49	7254.12	7307.57	7348.29	7515.12	6317.79	7691.28	6040.17	8091.68	8332.28	7764.2	6828.98	6652.87	6352.48	6054.9	7552.99	6417.81	5900.41	7041.78	6529.72	6628.98	7403.39	6244.04	6360.42	6439.69	6982.53	7534	6594.54	6700.86	1724.02	1375.67	6700.31	749.944	754.105	658.197	566.779	771.004
959.5896__781.7	8681	9598.09	7503.01	9456.07	4040.81	7775.59	11728.5	8094.89	9216.21	4022.89	11017.6	7819.03	9642.79	7926.43	10430.9	9308.99	5192.26	8996.13	28023.6	10127.1	5070.3	9601.51	10393.8	10198.7	8537.89	9732.43	7575.3	8132.87	7927.9	13023.2	9443.52	10401.4	34156	6578.36	7855.8	8167.62	9367.35	12329.6	8760.44	8342.13	14720.5	2288.89	2789.14	33122.3	8976.77	2185.78	955.047	11106.5	1023.62
965.2521__406.73	13131.5	14824.7	17340.4	12726.8	18878.8	15708.7	18147.7	14255.4	14551.8	18268.9	15145.2	15512	16151.9	15635.5	15073.1	18077.4	15501.3	14043.9	17761	15519.4	15207.9	18753.7	17920.1	13979.9	14999.9	19606.5	12808.1	15954.7	17664.9	14202.2	13789.4	16997.1	14410.3	16043.1	15380.4	16186.5	15503.6	16180.6	16172.3	16508.5	15088.4	2668.74	1924.34	12184.6	1699.96	2051.18	2882.96	1368.13	1193.5
967.5577__693.83	5252.85	5186.59	7028.21	3484.48	7321.73	6784.23	5905.94	7593.81	7766.19	9702.59	7542.15	5717.28	8726.95	9268.19	11471.7	8489.11	9988.74	10083.9	6034.21	4352.62	6278.99	4022.13	5686.9	5223.61	3993.91	3256.67	3995.25	7303.97	3912.42	3498.93	8230.09	8366.31	2916.72	9587.19	5654.77	7550.55	8545.25	7789.72	5041.11	4617.08	6519.85	1561.73	1411.7	64497.1	2524.07	1014.6	1821.47	3076.17	698.427
981.5734__726.33	12078.5	10420.6	13919.3	13413	18363.1	15390.9	11743.7	18420.9	19117.4	22837.4	17161.4	11526.1	20865.4	19922.8	31153.3	24560.5	22256.8	24549.5	12199	8284.2	14647.5	10027	19894.1	11076.2	21553.9	19539.2	13637.5	16103.4	19950	18656.5	15931.8	20669	15104	21791.5	13638.9	17502	20125.8	18370	15439.7	17307.5	18430.6	2968.16	4169.4	20393.9	7606.25	5152.41	2993.42	2901.2	1327.4
981.5735__839.79	42939.5	48337	44881	45028.4	53558.1	43449.9	47536.4	36813.5	56943.6	51352.7	45550.1	48174.8	36073	62344.5	64728.6	64477.6	50898.8	59868.7	48376.5	50763.8	43118.7	60111.4	46419.3	47929.5	39656.7	48631.1	45836.8	43864.2	39197.4	54054.8	44879.5	53500.5	36459.9	43049.9	46948.8	47219.2	51374.2	54877.1	47447.1	44382.4	46388.9	4172.79	7652.38	6038.41	6929.83	7763.67	3971.54	7439	1866.13
983.589__714.02	7973.3	6637.31	5454.12	7356.94	9640.7	6460.86	9285.01	7345.57	7355.74	8050.53	8793.45	7592.67	7567.01	5562.57	7926.97	8708.41	7375.87	4291.59	9488.69	4000.43	9063.99	7231.08	9066.9	8207.31	7579.68	8678.19	6353.72	9643.69	6417.26	4089.27	7617.08	7774.67	12100.9	4986.8	7412.47	7699.54	7488.53	6773	8229.79	7773.22	7313.75	1558.74	1050.56	3693.29	2516.39	839.229	1650.38	3123.84	697.088
995.553__707.62	3113.7	2493.18	4257.44	6175.31	4956.42	5758.01	1906.52	7524.5	3012.48	9546.42	4733.78	3557.14	8424.1	8224.92	5597.91	8240.75	7432.22	9125.45	2563.29	1008.04	2996.7	1380.23	11559.8	3152.23	8882.84	5785.06	3634.51	6106.36	5497.25	2939.94	6995.02	7238.15	3528.22	10141.8	4199.21	5549.59	6107.57	5673.95	5594.37	5255.8	6168.62	1463.78	3147.51	2627.11	3641.42	4383.82	1109.12	2958.43	654.623
995.553__656.03	2811.83	2235.07	4608.71	4123.65	5918.63	4183.21	1908.44	5438.7	4829.84	9166.1	4696.5	3535.95	7418.16	7861	7371.7	8508.47	7189.08	8473.97	1709.35	1176.31	3474.6	1679.03	7644.25	2744.08	7312.76	5353.55	3698.77	5060.28	6989.68	5391.58	5984.33	8161.78	4639.1	8573.84	3939.58	5105.26	6176.66	5411.44	4570.94	5275.57	6550.13	1464.19	2633.78	8495.7	3666.48	2732.46	1351.16	1732.57	654.807
997.568__718.51	3275.62	6550.4	10459.1	9699.37	12085.8	12985.4	4455.89	12400.3	10582.6	14279.9	11674.2	8347.01	14425.4	14665.1	13508.3	16256.4	12765.5	13255.1	7925.01	5815.89	6802.43	5076.69	17239.3	6414.48	12455	12351.2	11418.7	15854.9	16315.7	9219.59	10539.7	13156.5	7904.73	14670.9	8414.06	10940.8	12524	11203.6	9597.56	13985.1	11098.3	3506.87	3861.43	2483.5	4241.32	5122.09	2461.96	2785.67	1568.32
1009.5323__646.17	10123.9	7250.76	16963.8	19007.4	17134.1	15231.3	4241.93	19520.6	16273.3	32784.8	14434.1	10596.3	28065.1	25062.9	16522.3	31272	22119.7	26168.3	6452.6	4984.78	9258.4	6012.4	35582.3	12270.1	26215.4	14481.1	13488.3	19284.9	18642.1	15898.6	23713.9	23915.1	10966.6	33927	14096	17610.4	18936.2	18199.5	17867.7	16474.1	21684.2	5104.17	10247.9	6672.19	11857.2	12544.8	2914.78	8765.32	2282.66
1009.6047__752.94	6310.61	11077.5	6582.21	8926.61	6689.82	7647.16	10272.4	5803.85	9296.58	9968.56	8632.98	5426.46	11023.9	6924.98	7077.23	7317.38	9785.43	7554.32	11462.3	8520.27	8110.44	9890.34	4506.9	5306.92	7549.67	7987.93	5630.85	7317.99	6846.01	4293.28	8105.32	3768.97	13478.9	7309.21	7917.36	8597.71	7817.11	8927.94	7072.85	6945.69	7391.13	2054.05	1862.9	10924.1	1717.94	2176.28	993.919	3882.47	918.599
1027.5787__665.39	4327.57	3193.59	6043.48	4331.14	6084.43	4823.54	3949.54	5623.18	7077.8	8958.82	6339.76	4456.33	5894.75	7072.84	15212	8455.11	8292.71	9681.03	5110.33	3721.65	5887.98	3479.71	5548.02	4553.79	6676.14	6455.1	7160.03	5620.6	7510.56	5943.75	7293.08	6780.56	6706.87	8751.4	4796.04	6086.58	7795.14	7052.17	5229.13	6686.57	7095.13	1246.95	1975.42	9529.83	2514.02	1239.57	835.264	1043.77	557.652
1039.58__839.84	4112.77	4500.75	3837.77	4647.41	5581.36	4005.67	4690.92	3082.18	5816.72	5056.24	4538.04	4470.55	3356.84	6364.34	6679.58	6338.32	4989.35	5957.72	4817.32	5055.93	4158.13	6050.04	4404.64	4695.86	3987.14	4550.46	4600.8	4379.59	3717.96	5500.1	4281.6	5402.32	3940.49	4193.02	4536.01	4530.35	5081.87	5431.73	4659.16	4312.2	4663.5	665.784	1040.38	4141.89	673.235	822.089	407.315	730.702	297.748
1061.3301__385.97	4653.92	4341.31	5504.69	4809.21	5495	6647.49	4362.29	4377.96	4437.18	5891.6	8818.73	5717.64	5043.99	6835.01	7405.1	5671.61	5885.28	5561.27	5442.16	4223.35	5825.34	4639.96	7353.31	4414.2	7447.16	6831.5	5721.9	6151.81	6881.61	6262.69	6465.71	6249.81	5028.09	7707.42	4960.83	5143.3	6764.09	5356.73	5935.99	6396.7	6342.74	520.123	1062.65	3851.89	654.258	1440.5	559.618	951.422	232.606
1067.5221__634.7	34259.4	94028	67849.4	73411.7	92136.7	102731	90412.2	32263.6	56325.8	28539.1	64562.4	57613.4	71502.3	76082	53202.3	69110.9	60394.8	66560.5	59739.6	50326.4	79640.6	36940.7	75742.2	106368	37042.2	44062.8	89072	41646.3	67432.3	32382.7	76920.1	69179.4	65588.4	38720.7	72337.1	62054.3	64592.5	61226.4	67146.8	60553.3	56558.3	24154.3	33549.6	8650.36	7285.76	29945.8	22286.4	19736.3	10802.1
1095.2779__415.56	4960.08	5119.93	5045.4	6763.8	5206.99	5367.31	5221.59	5089.88	5192.5	5829.6	6199.22	5752.51	4874.81	6977.32	6372.39	6018.29	7101.61	10203.6	6820.61	6160.19	5949.99	7808.63	6034.51	6891.6	6035.91	5243.01	6921.53	7363.99	5340.62	7607.41	7548.89	5609.71	7501.3	7394.21	5419.24	5340.17	6035.25	7260.86	6544.13	6217.29	7132.3	757.142	291.027	6718.44	1705.45	804.782	1084.54	854.74	338.604
1099.5119__561.91	30627.4	62428.1	77870.3	43030.1	76610.5	66181.2	60822.1	42989.1	43631.7	34040.7	49160.6	45884.7	65016.7	54120	50830.7	52319	44760.7	41604.8	53949.9	42187	50505.7	28176.1	59726.6	59618	42755.7	43386.9	52703.4	42824.9	60396.2	31881.8	54588.7	55914.2	45577.6	40822	58113.3	49533	53002.5	46964.3	48156.4	49827.9	45756.8	20821.2	13437.5	8637.29	5785.21	13220.6	8376.27	9975.89	9311.51
1155.314__446.9	10963.3	9289.53	9357.24	13544.9	8866.8	10163.2	9795.08	10992.6	13830.9	12518.9	11268.4	10004.3	9823.64	13086	12215.6	9366.2	10102.5	13548	11478	9389.7	10098.1	11942.9	9245.76	12120.2	12137.3	8760.43	15101.6	10546	9535.61	11725.3	9027.17	10326.6	9092.72	13418.5	10404.4	11460.1	11279.6	10776.9	11108.9	10985.9	10718	1928.64	1689.29	3325.45	1770.56	1348.06	2839.54	1868.22	862.514
1187.3035__426.93	26811.4	23303.7	25026.1	31797.1	26054.7	26908.3	26121.7	25829.6	28754.2	29382	29672.6	27208.7	24233.9	31600.6	28224.7	27948.4	29125.8	30132	26319.2	22453.8	25491.6	27928.5	24874.9	23488.7	27273.1	26345.1	22719.6	27397.9	23877.4	29032.6	27486.5	24930.9	27295.8	27775.8	26598.6	27399.2	28188.1	27195.8	25811.4	25085	27304.3	3189.6	1589.35	6496.58	3006.98	1802.3	2159.54	1489.61	1426.43
1219.2936__406.2	31697.2	29523.4	32346.8	31641.3	27156.9	33220.3	29669.7	25787.5	27932.5	32034.4	33952.5	30405.9	26284.1	34372.2	33172	31199.3	32456.9	30176.9	39982.5	33245.1	31726.6	34103.2	30855.9	29809.3	31466.1	28653	27733.7	32371.2	27160.5	28752.4	27953.9	26360.1	30661.1	33661.2	30473.1	29728.9	31637.4	33412.1	31592.2	28979.6	29477.7	2137.34	3011.24	5016.06	3855.94	1585.89	2343.14	2804.86	955.848
[truncated: 6 more columns]

## Sheet: Relative average peak values
Peak number	mz	mzmin	mzmax	rt	rtmin	rtmax	isotopes	adduct	ZT0	ZT4	ZT8	ZT12	ZT16	ZT20	ZT24	ZT0 stdev	ZT4 stdev	ZT8 stdev	ZT12 stdev	ZT16 stdev	ZT20 stdev	ZT24 stdev	ZT0 sem	ZT4 sem	ZT8 sem	ZT12 sem	ZT16 sem	ZT20 sem	ZT24 sem	ARS_pvalue	ARS_BH.Q	ARS_period	ARS_adjphase	ARS_amplitude	JTK_pvalue	JTK_BH.Q	JTK_period	JTK_adjphase	JTK_amplitude	LS_pvalue	LS_BH.Q	LS_period	LS_adjphase	LS_amplitude	meta2d_pvalue	meta2d_BH.Q	meta2d_period	meta2d_phase	meta2d_Base
1	161.081	161.081	161.081	271.19	270.885	271.647			0.971563	0.914705	1.08936	1.15188	1.1646	1.06391	0.947096	0.327819	0.195629	0.086877	0.0418905	0.126154	0.180949	0.179645	0.146605	0.0874881	0.0388526	0.018734	0.0564178	0.0904745	0.0803395	0.00491657	0.153233	21.6957	13.5498	0.121311	0.05	0.525281	24	16	0.105507	0.120219	0.701222	24.7059	14.8177	1.17068	0.00194504	0.111448	23.4672	14.7909	1.05856
2	164.047	164.047	164.047	414.044	413.899	414.293			1.28666	1.36979	1.4642	1.44742	1.39609	1.50824	1.28647	0.165926	0.127559	0.150866	0.336198	0.279926	0.135053	0.24125	0.0742043	0.0570461	0.0674693	0.150352	0.125187	0.0675267	0.10789	0.258772	0.495725	27.7222	12.3609	0.0772298	1	1	28	14	0.0969328	0.378219	0.716584	28	8.97066	1.46864	0.58966	1	27.9074	11.8172	1.39439
3	172.097	172.097	172.097	363.801	363.659	363.963			1.26352	1.42323	1.43453	1.53717	1.52135	1.55874	1.54571	0.173287	0.229455	0.283998	0.227956	0.176367	0.201235	0.253582	0.0774962	0.102616	0.127008	0.101945	0.0788737	0.100618	0.113405	0.13358	0.391653	25.4268	11.2614	0.0502679	1	1	20	14	0.120924	0.310252	0.701222	28	23.4763	1.54939	0.383374	0.888802	24.4756	16.5655	1.47017
4	173.117	173.117	173.118	512.107	511.553	512.277			1.48926	1.66687	1.63589	1.62991	1.59232	1.62418	1.58521	0.287013	0.0928676	0.0590254	0.0790547	0.101817	0.0556874	0.147406	0.128356	0.0415316	0.026397	0.0353543	0.045534	0.0278437	0.0659219	0.340644	0.565999	24	8.90418	0.0479311	1	1	20	8	0.0527157	0.626607	0.823512	21.1173	5.46406	1.65033	0.797634	1	21.7058	7.47065	1.60609
5	175.024	175.024	175.024	345.654	345.487	345.816			1.11405	1.15329	1.41221	1.19811	1.22224	1.03721	1.12164	0.197205	0.292817	0.227142	0.26175	0.244571	0.0795619	0.160423	0.0881929	0.130952	0.101581	0.117058	0.109375	0.039781	0.0717435	0.16999	0.417219	24	9.73449	0.113874	0.192857	0.773912	24	10	0.0820867	0.251465	0.701222	23.4783	8.07701	1.41243	0.142703	0.525378	23.8261	9.26606	1.19433
6	175.024	175.024	175.024	394.692	394.567	394.954			1.30094	1.39394	1.82047	1.55701	1.85112	1.31774	1.86829	0.605471	0.587236	0.550553	0.813251	0.607464	0.210883	0.468388	0.270775	0.26262	0.246215	0.363697	0.271666	0.105441	0.20947	0.481653	0.666117	23.6213	9.13215	0.165268	1	1	24	12	0.323276	0.701555	0.860029	20	15.7715	1.85448	0.903421	1	22.5404	12.0095	1.61032
7	179.071	179.07	179.071	420.506	420.307	420.807			1.10017	1.04472	1.35391	1.24206	1.21829	1.47283	0.877008	0.221609	0.307595	0.191728	0.399928	0.169864	0.10616	0.279651	0.0991064	0.137561	0.0857434	0.178853	0.0759656	0.0530802	0.125064	0.420811	0.627833	26.7919	13.8586	0.152189	1	1	28	14	0.221352	0.56215	0.790391	28	8.46955	1.35949	0.823368	1	27.5973	12.2752	1.18916
8	183.102	183.101	183.102	517.432	517.336	517.579			1.6448	1.69377	1.74497	2.07032	2.19844	1.75813	1.65522	0.468783	0.201377	0.349454	0.540807	0.622368	0.378446	0.226793	0.209646	0.0900585	0.15628	0.241856	0.278332	0.189223	0.101425	0.017192	0.236944	20.5773	13.8155	0.264434	0.05	0.525281	28	16	0.151934	0.152687	0.701222	23.1902	15.2528	2.21242	0.00654753	0.142371	23.9225	15.1645	1.85143
9	191.034	191.034	191.035	305.176	304.94	305.343		[M-H-C6H10O5]- 354.094	1.04289	0.866784	0.922023	0.858043	1.01875	0.859644	0.854765	0.286535	0.444954	0.108987	0.432462	0.289189	0.323553	0.274162	0.128142	0.198989	0.0487404	0.193403	0.129329	0.161777	0.122609	0.488702	0.666991	24	18.2642	0.0558071	1	1	20	18	0.107459	0.627916	0.823512	20	16.0068	1.01875	0.883506	1	21.3333	17.4889	0.916868
10	191.034	191.034	191.034	377.969	377.817	378.108			1.05871	0.992876	1.0934	0.956909	1.2835	1.24138	1.18618	0.229878	0.209165	0.163536	0.18871	0.351774	0.196448	0.179606	0.102805	0.0935413	0.0731356	0.0843937	0.157318	0.0982242	0.0803221	0.546603	0.713791	24	19.5548	0.0658318	1	1	28	20	0.14673	0.277779	0.701222	28	17.5818	1.30845	0.707779	1	26.6667	19.1654	1.1155
11	191.019	191.019	191.019	64.674	64.1125	65.245			0.862022	0.594752	1.01807	0.988808	1.2457	1.08984	1.33962	0.397072	0.185221	0.453235	0.354829	0.227585	0.539682	0.247232	0.177576	0.0828335	0.202693	0.158684	0.101779	0.269841	0.110565	0.717005	0.83591	20.3673	14.4817	0.0724219	1	1	28	20	0.24189	0.310499	0.701222	28	16.3293	1.24772	0.808283	1	25.4558	17.0711	1.02199
12	193.05	193.05	193.05	350.459	350.311	350.61		[M-H-C6H10O5]- 356.109	1.09028	1.18719	1.2821	1.29955	1.30688	1.2947	1.14954	0.0807757	0.200747	0.214369	0.102729	0.172226	0.147683	0.121434	0.036124	0.0897769	0.0958689	0.045942	0.077022	0.0738417	0.0543069	0.0280815	0.285394	25.7548	12.4679	0.0932264	0.05	0.525281	28	16	0.0946265	0.13669	0.701222	28	15.6492	1.30699	0.00886333	0.168094	27.2516	14.6721	1.23243
13	193.086	193.086	193.086	541.938	541.831	542.096			1.30507	1.42664	1.38117	1.44604	1.36173	1.31889	1.29793	0.231032	0.114112	0.0842287	0.0794976	0.0889415	0.172953	0.148944	0.10332	0.0510324	0.0376682	0.0355524	0.0397758	0.0864767	0.0666099	0.115699	0.382334	26.0915	10.7344	0.0574619	0.192857	0.773912	28	12	0.0494608	0.19505	0.701222	28	11.9026	1.44616	0.0923449	0.415108	27.3638	11.5392	1.36385
14	205.05	205.05	205.05	337.886	337.609	338.123			1.12843	1.23596	1.29821	1.22281	1.16827	0.952455	1.17048	0.124374	0.242685	0.108795	0.131707	0.267063	0.47837	0.280646	0.0556216	0.108532	0.0486546	0.0589012	0.119434	0.239185	0.125509	0.1109	0.382334	22.427	8.51421	0.112482	0.05	0.525281	24	8	0.0918843	0.18639	0.701222	23.4783	7.83935	1.29834	0.0325625	0.251619	23.3017	8.13021	1.17893
15	207.05	207.05	207.05	335.521	335.363	335.741			2.04962	2.09531	2.06665	2.03418	2.04749	1.74725	1.87174	0.590911	0.147665	0.465273	0.534463	0.49645	0.780124	0.523049	0.264263	0.0660376	0.208076	0.239019	0.222019	0.390062	0.233915	0.319498	0.552251	21.4624	10.5369	0.0722485	0.192857	0.773912	28	6	0.0716104	0.251065	0.701222	28	14.9086	2.06523	0.214391	0.663761	25.8208	11.0964	1.99254
16	207.029	207.029	207.029	420.562	420.366	420.77		[M-H-C5H8O4]- 340.078 [M-H-C6H10O5]- 370.089	1.63332	1.82547	1.80669	1.78369	1.69747	2.08944	1.76395	0.463366	0.510991	0.686486	0.394147	0.34366	0.413735	0.241142	0.207224	0.228522	0.307006	0.176268	0.153689	0.206868	0.107842	0.974754	0.991268	22.1778	2.6717	0.0188863	1	1	20	8	0.0905155	0.904543	0.969275	28	5.78589	1.81753	0.999697	1	23.3926	5.53768	1.79972
17	208.037	208.036	208.037	414.219	414.128	414.328			1.09981	1.14553	1.22357	1.32792	1.31458	1.29059	1.22686	0.083861	0.11793	0.143958	0.12681	0.0833395	0.0573271	0.108425	0.0375038	0.0527401	0.0643801	0.0567112	0.0372706	0.0286635	0.048489	0.0553348	0.373443	24.4908	10.8305	0.118663	0.192857	0.773912	28	16	0.0984982	0.117185	0.701222	28	12.9824	1.33311	0.037546	0.274262	26.8303	13.1911	1.23606
18	218.103	218.102	218.103	231.466	231.112	231.728			1.10914	0.874558	1.11477	1.23544	1.33741	1.43865	1.44712	0.0768406	0.122969	0.168665	0.199353	0.117201	0.319865	0.1194	0.0343642	0.0549935	0.0754295	0.0891534	0.0524137	0.159933	0.0533974	0.30057	0.538377	20.7917	17.0393	0.0911742	0.542857	1	28	20	0.228704	0.150495	0.701222	28	23.6251	1.45054	0.284282	0.769305	25.5972	20.3055	1.21831
19	223.061	223.06	223.061	373.157	372.988	373.349		[M-H-C6H10O5]- 386.12	1.35676	1.36549	1.69232	1.6717	1.75031	1.65798	1.95736	0.395844	0.0554802	0.494806	0.233228	0.331364	0.252355	0.447005	0.177027	0.0248115	0.221284	0.104303	0.148191	0.126177	0.199907	0.477523	0.666117	24	9.09689	0.072662	1	1	20	12	0.23728	0.520462	0.775256	28	15.9369	1.75036	0.835384	1	24	12.4978	1.64272
20	223.06	223.06	223.06	414.119	414.061	414.175	[1][M]-		1.13045	1.16972	1.24108	1.34479	1.30664	1.28335	1.248	0.0801641	0.0953042	0.135862	0.11572	0.0905037	0.0656383	0.0904426	0.0358505	0.0426213	0.0607592	0.0517516	0.0404745	0.0328191	0.0404472	0.00370131	0.143293	23.6213	12.6718	0.0685295	0.192857	0.773912	28	16	0.08051	0.136453	0.701222	28	12.4855	1.34671	0.00515212	0.125258	26.5404	13.7591	1.24989
21	223.06	223.06	223.061	421.626	421.56	421.712	[2][M]-		1.14426	1.20132	1.30422	1.35524	1.29251	1.32243	1.36493	0.0847276	0.0813167	0.141747	0.15168	0.0757707	0.0944703	0.0895598	0.0378913	0.036366	0.0633911	0.0678335	0.0338857	0.0472352	0.0400523	0.0122339	0.207701	20.7917	10.1494	0.0544957	1	1	20	12	0.104827	0.434406	0.733158	28	11.8643	1.35534	0.106035	0.444585	22.9306	11.5361	1.2916
22	223.061	223.06	223.061	337.961	337.695	338.174		[M-H-C6H10O5]- 386.12	0.951577	1.29688	1.33779	1.35375	1.65063	1.05657	1.33191	0.21878	0.397257	0.469304	0.254741	0.585839	0.891307	0.557996	0.0978415	0.177659	0.209879	0.113924	0.261995	0.445653	0.249543	0.309346	0.542038	24	11.1514	0.178207	0.542857	1	20	12	0.250138	0.505133	0.770991	28	15.6916	1.65622	0.55227	1	24	13.0144	1.30549
23	223.061	223.061	223.061	326.309	326.18	326.461			1.06276	0.771446	0.820627	0.835944	1.0213	1.25859	1.17139	0.096646	0.124797	0.0795322	0.161192	0.0638898	0.167825	0.358792	0.0432214	0.055811	0.0355679	0.0720872	0.0285724	0.0839124	0.160457	0.0420879	0.346686	21.0105	19.9947	0.176272	0.192857	0.773912	28	22	0.234487	0.117374	0.701222	27.5912	21.472	1.22036	0.0306304	0.249812	25.5339	21.3441	0.979059
24	224.064	224.064	224.064	414.118	414.05	414.175	[1][M+1]-		1.13576	1.16766	1.24238	1.34747	1.31207	1.29172	1.25763	0.0807724	0.0904233	0.132042	0.115839	0.0976888	0.0682768	0.0869726	0.0361225	0.0404385	0.059051	0.0518048	0.0436878	0.0341384	0.0388953	0.00374955	0.143293	22.9425	12.8085	0.0673895	0.192857	0.773912	28	16	0.0815866	0.137147	0.701222	28	12.5252	1.34967	0.00522752	0.125258	26.3142	13.8541	1.25469
25	224.064	224.064	224.064	421.626	421.506	421.712	[2][M+1]-		1.13258	1.1876	1.27058	1.34126	1.2729	1.30754	1.34436	0.0783685	0.0571362	0.13887	0.154628	0.0651777	0.0750896	0.0924575	0.0350475	0.0255521	0.0621047	0.0691517	0.0291484	0.0375448	0.0413482	0.0254161	0.282905	20.1616	10.4333	0.0498099	1	1	20	12	0.0975804	0.40983	0.72167	28	12.0122	1.34126	0.166464	0.572676	22.7205	11.7147	1.27285
26	225.066	225.065	225.066	414.151	413.971	414.297	[1][M+2]-		1.13051	1.18004	1.28234	1.36195	1.32661	1.31886	1.2649	0.0844979	0.135012	0.223804	0.119514	0.105074	0.0811144	0.0725488	0.0377886	0.0603794	0.100088	0.0534482	0.0469905	0.0405572	0.0324448	0.00261676	0.143293	24.795	12.3949	0.0753826	0.05	0.525281	28	16	0.0849834	0.140445	0.701222	28	12.3728	1.36295	0.00131125	0.0953318	26.9317	13.5809	1.26942
27	227.139	227.139	227.139	336.97	336.782	337.286	[3][M]-		1.14962	1.16904	1.26642	1.33975	1.29399	1.30409	1.42004	0.184596	0.0175175	0.0603841	0.186967	0.202423	0.255986	0.232783	0.0825538	0.00783406	0.0270046	0.0836143	0.0905262	0.127993	0.104104	0.170435	0.417219	20.7917	9.72022	0.0406272	1	1	20	14	0.102085	0.489001	0.762561	28	12.196	1.34009	0.54772	1	22.9306	12.0463	1.282
28	228.143	228.142	228.143	336.951	336.582	337.159	[3][M+1]-		1.22096	1.26355	1.38719	1.31739	1.244	1.34814	1.50373	0.189308	0.0865697	0.1625	0.403416	0.401279	0.368906	0.27951	0.084661	0.0387151	0.0726723	0.180413	0.179458	0.184453	0.125001	0.110129	0.382334	22.427	5.67101	0.0823667	1	1	20	10	0.0681895	0.570444	0.791815	20	8.29738	1.38817	0.47725	0.967958	20.809	8.16242	1.33288
29	236.055	236.055	236.056	317.498	317.354	317.628			1.08818	1.08969	1.12267	1.23505	1.19247	1.15155	1.1748	0.149288	0.0740577	0.13631	0.258932	0.143071	0.117283	0.116999	0.0667635	0.0331196	0.0609595	0.115798	0.0639833	0.0586417	0.0523235	0.117929	0.382334	24	12.9021	0.0425705	0.542857	1	28	16	0.0546056	0.236722	0.701222	28	12.494	1.23713	0.211637	0.660186	26.6667	13.8377	1.1526
30	237.04	237.039	237.04	420.618	420.463	420.7		[M-H-C5H8O4]- 370.089	1.18907	1.12146	1.06002	1.14251	1.09713	1.20682	1.19832	0.197697	0.0868291	0.159783	0.143096	0.151848	0.139691	0.0843932	0.088413	0.0388311	0.071457	0.0639945	0.0679083	0.0698454	0.0377418	0.151104	0.409514	24	22.4413	0.0523685	0.542857	1	28	22	0.0510785	0.222916	0.701222	28	24	1.20764	0.237861	0.695	26.6667	22.9125	1.14252
31	244.061	244.061	244.061	345.631	345.487	345.8			1.18732	1.24164	1.47688	1.31644	1.3191	1.12889	1.2255	0.221355	0.276705	0.197925	0.308894	0.232451	0.0917378	0.15683	0.0989931	0.123746	0.0885147	0.138141	0.103955	0.0458689	0.0701364	0.105304	0.381799	24	9.90113	0.117703	0.192857	0.773912	24	10	0.0913013	0.208184	0.701222	22.6347	8.16253	1.47763	0.0904984	0.411937	23.5449	9.33997	1.28674
32	249.185	249.185	249.185	820.066	819.786	820.299			1.0723	0.964898	1.07131	0.955083	1.10641	1.03513	1.0368	0.0653916	0.0968084	0.120236	0.2095	0.122	0.212845	0.0333683	0.029244	0.043294	0.0537714	0.0936911	0.0545601	0.106422	0.0149228	0.719893	0.837189	21.3476	18.1248	0.0307538	1	1	20	18	0.082882	0.841	0.93389	21.8497	16.5725	1.10915	0.985474	1	21.0658	17.6171	1.03383
33	250.071	250.071	250.071	338.774	338.657	339.009	[4][M]-		1.07752	1.00517	1.13377	1.19718	1.30995	1.24738	1.22806	0.137368	0.161517	0.207015	0.135164	0.0940502	0.256085	0.175064	0.0614327	0.0722325	0.0925799	0.0604474	0.0420605	0.128043	0.0782912	0.123302	0.386856	24	15.445	0.0662552	0.05	0.525281	28	18	0.116884	0.125108	0.701222	28	16.4495	1.31131	0.0261114	0.231323	26.6667	16.659	1.17347
34	251.074	251.074	251.075	338.775	338.624	339.009	[4][M+1]-		1.08262	1.03303	1.18163	1.22776	1.39274	1.29041	1.27105	0.175706	0.217284	0.244804	0.143471	0.130103	0.31191	0.206971	0.078578	0.0971724	0.10948	0.064162	0.0581837	0.155955	0.09256	0.13407	0.391653	24	15.0243	0.077815	0.05	0.525281	28	18	0.135466	0.135467	0.701222	28	16.3567	1.3941	0.0295435	0.246868	26.6667	16.4727	1.21404
35	251.091	251.091	251.092	526.916	526.718	527.091			1.19216	1.08872	0.864234	0.865481	1.17987	0.879383	1.02481	0.151768	0.26135	0.294369	0.298395	0.124307	0.351658	0.251049	0.0678729	0.116879	0.131646	0.133446	0.0555917	0.175829	0.112273	0.397613	0.604123	21.6957	19.9379	0.113085	0.542857	1	20	0	0.223191	0.627983	0.823512	20	16.0295	1.1799	0.677102	1	20.5652	18.6668	1.00167
36	253.071	253.071	253.071	421.355	420.6	421.451			1.15932	1.20132	1.21878	1.25713	1.22546	1.23998	1.00009	0.0975434	0.0567768	0.0945654	0.113155	0.0689136	0.0652661	0.325118	0.0436227	0.0253914	0.0422909	0.0506044	0.0308191	0.0326331	0.145397	0.123542	0.386856	26.6133	13.4713	0.0850701	0.192857	0.773912	24	14	0.0244735	0.362819	0.716584	28	12.073	1.25716	0.147268	0.529599	26.2044	13.2823	1.19156
37	253.071	253.071	253.071	414.57	414.443	414.767			1.20411	1.23139	1.25614	1.33575	1.31133	1.3116	1.22109	0.123899	0.0700851	0.0911462	0.0808595	0.0972541	0.0302696	0.0615769	0.0554091	0.031343	0.0407618	0.0361615	0.0434933	0.0151348	0.027538	0.0390815	0.344728	24	13.6417	0.0542276	0.192857	0.773912	28	14	0.0626375	0.128395	0.701222	27.5912	12.5332	1.33751	0.0309927	0.249812	26.5304	13.4611	1.27028
38	255.232	255.232	255.232	719.898	719.646	720.12			1.07161	1.0772	0.935515	0.946038	1.05409	1.12496	1.02751	0.0907374	0.245432	0.106324	0.0438585	0.0526514	0.139235	0.0433773	0.040579	0.10976	0.0475496	0.0196141	0.0235464	0.0696175	0.0193989	0.128748	0.391653	24	21.5796	0.0725516	0.542857	1	20	0	0.0887938	0.156024	0.701222	20	19.6293	1.1088	0.171502	0.581221	21.3333	20.4918	1.01931
39	257.15	257.149	257.15	314.607	314.482	314.875			0.642143	0.582907	0.750445	0.548626	0.704858	0.663387	0.76835	0.245076	0.241521	0.379728	0.190576	0.360403	0.177472	0.331142	0.109602	0.108012	0.16982	0.0852282	0.161177	0.0887361	0.148091	0.777159	0.870057	21.234	4.24587	0.033723	1	1	28	20	0.0644015	0.899011	0.968736	28	7.87348	0.750713	0.994114	1	25.7447	6.89665	0.666118
40	264.087	264.087	264.087	366.23	366.163	366.291	[5][M]-		1.22928	1.19133	1.30764	1.36307	1.51832	1.44506	1.50845	0.134934	0.186992	0.182479	0.167722	0.0365895	0.221183	0.119129	0.0603442	0.0836253	0.0816071	0.0750075	0.0163633	0.110592	0.053276	0.278947	0.516356	22.5537	15.7932	0.0488164	0.192857	0.773912	28	18	0.154629	0.169302	0.701222	28	16.5444	1.52098	0.15244	0.541627	26.1846	16.8792	1.36785
41	265.09	265.09	265.09	366.205	366.068	366.313	[5][M+1]-		1.27412	1.20061	1.3921	1.29088	1.60704	1.50245	1.59959	0.157747	0.233509	0.16881	0.331943	0.0573134	0.244011	0.165173	0.0705464	0.104428	0.0754943	0.14845	0.0256313	0.122006	0.0738677	0.809024	0.889927	24	18.6492	0.0387011	0.542857	1	28	18	0.156718	0.263208	0.701222	28	16.8377	1.61729	0.634091	1	26.6667	17.9225	1.41006
42	265.147	265.147	265.147	599.025	594.763	601.192			1.14093	1.5234	1.04849	1.8215	0.967429	4.56695	9.76849	0.392053	0.715686	0.0672685	2.01742	0.0794451	6.47449	16.9001	0.175332	0.320065	0.0300834	0.902219	0.0355289	3.23724	7.55794	0.0489141	0.365877	24	1.8584	2.38987	1	1	28	26	1.07378	0.400059	0.72167	28	11.9637	1.82168	0.24796	0.708997	26.6667	2.08518	2.87158
43	269.13	269.13	269.13	742.548	739.989	745.175	[6][M]-		1.02724	0.894356	0.886984	0.980132	0.94986	0.961288	0.975083	0.0301566	0.197485	0.190425	0.0397326	0.0329713	0.0104137	0.0470377	0.0134865	0.0883178	0.0851604	0.017769	0.0147452	0.00520686	0.0210359	0.408611	0.616212	24	20.0027	0.04041	1	1	20	16	0.0658657	0.500504	0.76969	22.1053	12.4866	0.98197	0.786679	1	22.0351	16.3546	0.955738
44	270.133	270.133	270.133	742.515	739.483	744.781	[6][M+1]-		0.907707	0.979045	0.969536	0.873761	0.931588	0.975582	0.762754	0.189939	0.0540856	0.0458723	0.167751	0.0338563	0.0345787	0.242149	0.0849431	0.0241878	0.0205147	0.0750207	0.015141	0.0172893	0.108292	0.720831	0.837238	26.7919	13.7626	0.0340762	1	1	20	6	0.0504439	0.817255	0.926229	28	5.52507	0.985636	0.983305	1	24.9306	8.20146	0.914715
45	271.165	271.165	271.165	295.883	295.78	296.052			1.00082	1.01871	1.12227	1.04956	1.02063	0.970994	1.11098	0.17208	0.130252	0.119329	0.207271	0.0671822	0.145666	0.146773	0.0769567	0.0582505	0.0533657	0.0926944	0.0300448	0.072833	0.0656389	0.0777634	0.373443	20.3673	8.0328	0.064633	0.542857	1	20	10	0.0344615	0.243383	0.701222	20	8.16111	1.12258	0.164981	0.571323	20.1224	8.72682	1.04962
46	271.227	271.226	271.227	683.783	683.603	683.997			1.0049	1.12985	0.906884	0.972909	0.831121	0.981148	0.773247	0.144308	0.368272	0.134728	0.270204	0.19035	0.417287	0.217764	0.0645365	0.164696	0.060252	0.120839	0.0851272	0.208643	0.0973869	0.873602	0.931378	20.5773	1.54619	0.0281228	1	1	20	2	0.110974	0.622537	0.820976	28	2.69804	1.05032	0.975978	1	22.8591	2.06887	0.940322
47	273.061	273.061	273.061	188.267	187.751	188.762		[M+Cl]- 238.091 [M-H]- 274.068	0.985562	0.899958	0.885739	0.857077	0.915276	0.837664	0.783815	0.0409464	0.0557428	0.108655	0.0454663	0.0864523	0.139591	0.0491094	0.0183118	0.0249289	0.0485921	0.0203332	0.0386626	0.0697957	0.0219624	0.249253	0.482508	24	17.9964	0.0338632	1	1	28	4	0.0468744	0.820643	0.927632	28	15.8888	0.915409	0.786724	1	26.6667	18.1734	0.881057
48	274.071	274.071	274.071	455.617	455.533	455.695			0.987767	1.29503	1.41776	1.22466	1.17406	1.13502	1.19459	0.140932	0.40977	0.242998	0.165099	0.139838	0.260402	0.161442	0.0630268	0.183255	0.108672	0.0738345	0.0625375	0.130201	0.0721988	0.112249	0.382334	24	8.35034	0.147013	0.192857	0.773912	24	8	0.167507	0.206668	0.701222	20.6557	7.59308	1.41953	0.094135	0.419125	22.8852	8.00111	1.21892
49	277.122	277.122	277.122	372.702	372.549	372.958			1.09856	1.00931	0.978747	1.01064	1.16893	1.10131	0.956276	0.0753407	0.135566	0.25838	0.0553594	0.0744581	0.126126	0.27825	0.0336934	0.060627	0.115551	0.0247575	0.0332987	0.0630632	0.124437	0.159149	0.4137	24	17.7597	0.0848864	0.192857	0.773912	20	18	0.0847202	0.137211	0.701222	20	16.7265	1.17292	0.0902513	0.411937	21.3333	17.6197	1.04434
50	277.216	277.216	277.216	820.016	819.849	820.316			1.03013	0.946654	1.01563	0.999004	1.0414	0.99448	0.991355	0.0709773	0.0869416	0.109033	0.0756711	0.110617	0.145472	0.0445084	0.031742	0.0388815	0.048761	0.0338412	0.0494695	0.0727359	0.0199048	0.362846	0.581922	21.4624	15.7262	0.0270257	1	1	20	18	0.0299805	0.476954	0.759985	20	15.9616	1.04141	0.742875	1	20.4875	16.5881	1.00365
51	277.216	277.216	277.216	679.312	679.168	679.499			0.909616	1.3252	0.764536	0.608235	0.841044	0.843956	0.976352	0.173267	1.29478	0.0944982	0.13898	0.173438	0.0461128	0.0836385	0.0774875	0.579044	0.0422609	0.0621538	0.0775638	0.0230564	0.0374043	0.283316	0.51991	24	1.5586	0.187533	0.192857	0.773912	20	4	0.164621	0.362704	0.716584	20	3.99993	0.964098	0.249884	0.710418	21.3333	3.33347	0.857761
52	279.232	279.231	279.232	699.143	698.978	699.391			0.821761	1.31117	0.650341	0.6247	0.733135	0.660611	0.795057	0.29964	1.409	0.0465748	0.14432	0.110736	0.0689901	0.122724	0.134003	0.630125	0.0208289	0.0645418	0.0495225	0.0344951	0.054884	0.367901	0.581995	20.1616	3.42313	0.179392	1	1	20	0	0.139343	0.474568	0.75869	26.4336	16.2542	0.733691	0.745222	1	22.1984	1.00773	0.77227
53	281.247	281.247	281.247	726.901	726.551	727.294			0.88463	1.33319	0.632621	0.716285	0.74233	0.79351	0.666009	0.562289	1.50894	0.0779107	0.192576	0.0796303	0.288056	0.127374	0.251463	0.674819	0.0348427	0.0861226	0.0356117	0.144028	0.0569635	0.702741	0.82446	24	0.883186	0.102849	1	1	20	0	0.178197	0.631554	0.823689	28	19.1474	0.771841	0.950787	1	24	22.4268	0.812128
54	283.081	283.081	283.081	335.677	335.521	335.826	[7][M]-	[M-H]- 284.088	1.15243	1.13719	1.12029	1.09927	1.08945	1.11153	1.10679	0.118606	0.0724055	0.062293	0.111345	0.0859541	0.169025	0.0781911	0.0530424	0.0323807	0.0278583	0.049795	0.0384399	0.0845124	0.0349681	0.0102907	0.192414	23.4824	0.921853	0.016547	0.192857	0.773912	28	2	0.0205894	0.166044	0.701222	28	4.77262e-05	1.15235	0.013564	0.195112	26.4941	0.978054	1.11585
55	283.263	283.263	283.263	766.256	765.94	766.543	[8][M]-		1.07477	1.14787	1.00343	0.947471	1.07275	1.0945	1.0483	0.161288	0.22759	0.150067	0.0698523	0.0489622	0.112332	0.0506095	0.0721304	0.101781	0.0671122	0.0312389	0.0218965	0.0561658	0.0226332	0.208283	0.449639	22.0552	0.110608	0.0600206	0.542857	1	20	2	0.0625626	0.298214	0.701222	20	19.2849	1.1001	0.341729	0.852912	20.6851	0.465875	1.04163
56	284.085	284.085	284.085	335.674	335.495	335.841	[7][M+1]-		1.18562	1.13914	1.14531	1.12568	1.12537	1.14348	1.13322	0.136351	0.0666424	0.068173	0.105154	0.116214	0.191912	0.0982053	0.0609782	0.0298034	0.0304879	0.0470264	0.0519726	0.0959561	0.0439187	0.144537	0.401015	26.2632	23.836	0.0160553	1	1	20	4	0.0190327	0.418337	0.72167	28	6.93079e-05	1.18292	0.468099	0.957708	24.7544	0.730734	1.14101
57	284.266	284.266	284.267	766.259	765.94	766.639	[8][M+1]-		1.17852	1.16764	1.08193	1.03305	1.15394	1.22271	1.15229	0.244406	0.452223	0.14358	0.0761303	0.109671	0.124588	0.0874818	0.109302	0.20224	0.0642108	0.0340465	0.0490465	0.0622941	0.0391231	0.0850269	0.373443	24	22.2285	0.0677	0.05	0.525281	20	2	0.0606021	0.15238	0.701222	20	19.8832	1.21146	0.022864	0.21964	21.3333	0.130297	1.12638
58	285.061	285.06	285.061	268.306	268.069	268.551			1.27228	1.2558	1.35472	1.47638	1.40215	1.51703	1.44267	0.178346	0.287072	0.132019	0.195858	0.11739	0.0914046	0.143932	0.0797589	0.128383	0.0590409	0.0875904	0.0524986	0.0457023	0.0643685	0.367359	0.581995	20.6839	13.7728	0.0452399	0.542857	1	28	18	0.117628	0.214568	0.701222	28	20.6692	1.46801	0.390128	0.888802	25.5613	17.4344	1.38981
59	287.076	287.076	287.077	201.961	201.483	202.467		[M+Cl]- 252.107 [M-H]- 288.083	1.12728	1.10793	1.13327	1.26518	1.21584	1.28963	1.28846	0.0903057	0.0898377	0.065399	0.130973	0.136425	0.191167	0.0428216	0.0403859	0.0401766	0.0292473	0.0585729	0.061011	0.0955837	0.0191504	0.567127	0.728846	20.6839	15.5185	0.0242684	0.542857	1	28	20	0.101503	0.214774	0.701222	28	24	1.29521	0.489652	0.977866	25.5613	19.761	1.20331
60	289.082	289.082	289.082	380.301	380.207	380.384			1.07424	1.03594	1.05508	1.1293	1.10204	1.11802	1.10199	0.094626	0.0530399	0.155687	0.0599692	0.0861767	0.0701293	0.0712857	0.042318	0.0237202	0.0696255	0.026819	0.0385394	0.0350647	0.03188	0.167957	0.417219	20.1616	15.0792	0.0265215	0.542857	1	28	20	0.0309508	0.212912	0.701222	27.5912	12.4205	1.13049	0.24675	0.708379	25.251	16.4512	1.08945
61	291.107	291.107	291.108	242.864	242.649	243.294			1.49589	1.55738	1.42517	1.51382	1.48927	1.386	1.54496	0.343826	0.191205	0.228719	0.338131	0.209615	0.123491	0.125811	0.153764	0.0855097	0.102286	0.151217	0.0937425	0.0617456	0.0562643	0.804501	0.887038	24	3.89912	0.0267891	1	1	28	0	0.0495464	0.846717	0.9369	26.4336	12.9465	1.5175	0.992908	1	26.1445	4.37283	1.48669
62	291.195	291.195	291.196	603.048	602.851	603.269			1.00368	0.962037	1.0555	0.882581	1.15446	1.03514	1.42982	0.391698	0.605698	0.591536	0.742997	1.09486	0.245052	0.491023	0.175173	0.270876	0.264543	0.332278	0.489636	0.122526	0.219592	0.34954	0.570366	27.1565	26.8931	0.109888	1	1	28	20	0.109225	0.534368	0.77946	28	24	1.39895	0.76307	1	27.7188	23.6832	1.07389
63	293.123	293.123	293.123	335.366	334.876	335.541			0.997637	0.891059	1.09279	1.50898	1.33448	1.44042	1.68643	0.31391	0.376514	0.344049	0.206905	0.155398	0.274601	0.344491	0.140385	0.168382	0.153864	0.0925309	0.0694962	0.1373	0.154061	0.731878	0.844823	21.4624	13.0874	0.0624205	1	1	28	18	0.328976	0.313258	0.701222	28	12.3596	1.51426	0.815626	1	25.8208	14.664	1.28144
64	295.126	295.126	295.127	337.474	337.175	337.823			1.1216	1.01335	1.17965	1.11275	0.944553	1.20263	1.30812	0.119986	0.234376	0.150873	0.309727	0.409136	0.284486	0.231831	0.0536593	0.104816	0.0674723	0.138514	0.182971	0.142243	0.103678	0.388829	0.595992	20.4718	4.91843	0.0901746	1	1	28	24	0.10104	0.707126	0.860029	20	8.59202	1.18322	0.859143	1	22.8239	6.89647	1.12792
65	297.097	297.097	297.097	359.715	359.546	359.847		[M+Cl]- 262.127 [M-H]- 298.104	2.06022	1.93261	1.82702	1.81185	1.94672	1.99177	1.79844	0.598029	0.247169	0.137288	0.179764	0.142085	0.205501	0.158054	0.267447	0.110537	0.061397	0.080393	0.0635425	0.102751	0.070684	0.101936	0.381799	24	20.1851	0.10168	0.542857	1	20	0	0.0953692	0.226449	0.701222	20	18.7464	1.98454	0.187586	0.617581	21.3333	19.7678	1.89328
66	297.152	297.152	297.152	624.418	621.778	625.998			0.752992	1.51914	1.69801	0.888528	0.900613	0.851737	0.97624	0.336771	1.5478	0.903107	0.54434	0.585917	0.393205	0.591599	0.150609	0.692195	0.403882	0.243436	0.26203	0.196603	0.264571	0.255421	0.49241	24	7.03753	0.345034	1	1	20	6	0.541746	0.216971	0.701222	22.6347	6.74719	1.74561	0.447623	0.946895	22.2116	6.59921	1.0876
67	297.242	297.242	297.242	690.115	689.835	690.32			0.987831	1.04258	0.948506	0.904279	0.79673	0.83694	0.895179	0.383031	0.22973	0.0757701	0.0314183	0.167654	0.224326	0.207391	0.171297	0.102738	0.0338854	0.0140507	0.074977	0.112163	0.0927479	0.103629	0.381799	24	3.77646	0.0612398	0.05	0.525281	28	4	0.0984424	0.111964	0.701222	28	3.27	1.01768	0.0210127	0.21964	26.6667	3.7069	0.914242
68	299.076	299.076	299.076	226.431	226.197	226.784			1.1115	1.08197	1.10042	1.10501	1.215	1.10753	1.04485	0.137939	0.102295	0.117767	0.0976007	0.103886	0.139858	0.0629545	0.0616881	0.0457475	0.052667	0.0436483	0.0464594	0.0699288	0.0281541	0.182726	0.427122	24	15.5731	0.0528945	0.192857	0.773912	20	18	0.0208781	0.244934	0.701222	20	16.0169	1.215	0.147121	0.529599	21.3333	16.7551	1.11164
69	299.076	299.076	299.076	214.401	209.565	215.424			0.606087	0.541874	0.827186	1.04179	0.80407	0.75616	0.992839	0.591577	0.370237	0.45436	0.298656	0.428051	0.308757	0.140699	0.264561	0.165575	0.203196	0.133563	0.19143	0.154378	0.0629227	0.341217	0.565999	24	10.5576	0.11301	1	1	20	10	0.201746	0.598479	0.803991	28	11.944	1.04187	0.7863	1	24	10.9286	0.811369
70	299.196	299.196	299.197	465.654	465.53	465.758			0.930917	0.685079	0.95741	0.778786	1.02441	1.0456	0.904594	0.350681	0.401031	0.467587	0.373198	0.537031	0.333545	0.334458	0.156829	0.179347	0.209111	0.166899	0.240168	0.166772	0.149574	0.5839	0.739766	23.7619	18.2726	0.0812935	1	1	24	22	0.158703	0.440625	0.738323	25.3691	18.5419	1.0645	0.843652	1	24.377	19.5823	0.898802
71	300.071	300.071	300.072	201.023	200.585	201.567			1.15101	1.10889	1.03565	1.03912	1.09776	1.12207	1.08823	0.116212	0.139981	0.0849929	0.178902	0.0483347	0.0975982	0.141959	0.0519718	0.0626013	0.03801	0.0800075	0.0216159	0.0487991	0.063486	0.000121227	0.0566735	20.0603	19.9611	0.0552329	0.05	0.525281	20	0	0.0517883	0.138065	0.701222	20	19.6421	1.11923	9.44849e-05	0.0441717	20.0201	19.8677	1.0818
72	301.092	301.091	301.092	281.494	281.197	281.674			0.858721	1.12115	1.02348	1.12425	1.4279	1.49929	1.55041	0.333539	0.296453	0.389551	0.487368	0.10909	0.038633	0.178782	0.149163	0.132578	0.174212	0.217958	0.0487864	0.0193165	0.0799539	0.438891	0.640191	20.264	0.0113883	0.0661663	1	1	28	20	0.311207	0.249819	0.701222	28	22.5818	1.54909	0.619893	1	25.4213	21.2205	1.22617
73	303.071	303.071	303.071	211.252	211.013	211.663	[9][M]-	[M+Cl]- 268.101 [M-H]- 304.078	1.0968	1.05924	1.13752	1.21625	1.237	1.15871	1.23766	0.130433	0.0947152	0.112799	0.159026	0.0606114	0.151555	0.0557954	0.0583315	0.0423579	0.0504454	0.0711184	0.0271062	0.0757773	0.0249525	0.361466	0.581922	24	13.4572	0.0344656	1	1	20	14	0.0963476	0.278381	0.701222	28	15.0871	1.24016	0.597006	1	24	14.3555	1.16772
74	304.074	304.074	304.075	211.241	210.913	211.663	[9][M+1]-		1.08754	0.843391	0.989461	1.1995	1.0948	1.14252	1.23249	0.189561	0.335013	0.313909	0.195022	0.273337	0.185893	0.0579599	0.0847744	0.149822	0.140385	0.0872167	0.12224	0.0929467	0.0259204	0.761219	0.861447	22.9425	17.1137	0.0505135	1	1	20	16	0.148522	0.377584	0.716584	28	12.288	1.20136	0.869184	1	23.6475	16.2764	1.08788
75	304.082	304.081	304.082	345.617	345.5	345.761	[10][M]-	[M-H]- 305.089	1.10999	1.14808	1.36858	1.20561	1.20162	1.04383	1.12881	0.174991	0.256512	0.19529	0.265498	0.197177	0.0591784	0.13111	0.0782583	0.114716	0.0873365	0.118734	0.0881803	0.0295892	0.0586342	0.0889465	0.373443	22.1778	9.68162	0.109868	0.05	0.525281	24	10	0.0737108	0.215798	0.701222	22.9091	8.12787	1.36904	0.0307997	0.249812	23.029	9.2765	1.18735
76	305.087	305.086	305.087	231.943	231.648	232.426			1.1324	1.00953	1.1281	1.12617	1.26215	1.16921	1.25806	0.11353	0.126629	0.394166	0.290563	0.180902	0.154578	0.0881286	0.0507724	0.0566302	0.176276	0.129944	0.0809019	0.077289	0.0394123	0.649195	0.789334	22.6818	17.4939	0.0371289	1	1	28	20	0.0929152	0.28262	0.701222	28	16.2559	1.26283	0.758365	1	26.2273	18.1065	1.15547
77	305.085	305.084	305.085	345.622	345.477	345.917	[10][M+1]-		1.10358	1.17712	1.39064	1.09595	1.04967	1.06233	1.02003	0.178437	0.278661	0.177492	0.437847	0.295138	0.0939202	0.192291	0.0797995	0.124621	0.079377	0.195811	0.13199	0.0469601	0.0859951	0.332561	0.559253	24	8.19077	0.0961559	0.542857	1	28	8	0.075589	0.25402	0.701222	25.3691	7.7613	1.39183	0.405032	0.901678	25.7897	8.01935	1.13431
78	308.076	308.076	308.077	324.15	323.883	324.299			0.896621	0.733588	1.20746	1.25028	1.32239	1.27105	1.04345	0.286236	0.293194	0.430182	0.217149	0.140043	0.224946	0.312152	0.128009	0.131121	0.192383	0.0971121	0.0626292	0.112473	0.139599	0.0640649	0.373443	21.5784	13.7098	0.203493	0.05	0.525281	28	18	0.212502	0.153024	0.701222	28	16.3742	1.32289	0.0184593	0.21964	25.8595	16.0607	1.11442
79	309.118	309.118	309.118	330.697	330.59	330.976	[11][M]-		1.12123	0.999257	1.07986	1.06495	1.1128	1.17986	1.14353	0.0873833	0.118188	0.118888	0.069781	0.0628078	0.0721779	0.0496925	0.039079	0.0528552	0.0531683	0.031207	0.0280885	0.036089	0.0222232	0.311028	0.543572	23.0751	19.935	0.0423382	0.542857	1	28	22	0.0568751	0.206156	0.701222	28	20.8161	1.16489	0.347931	0.858769	26.3584	21.018	1.09829
80	309.278	309.278	309.279	772.445	772.143	772.751			0.727344	0.9445	0.542663	0.595128	0.527317	0.434382	0.587892	0.532611	0.855771	0.0931448	0.27341	0.151812	0.113341	0.141835	0.238191	0.382712	0.0416556	0.122273	0.0678922	0.0566703	0.0634307	0.451158	0.648973	22.1778	3.65772	0.0946127	0.542857	1	28	6	0.106136	0.268746	0.701222	28	11.9552	0.59517	0.488534	0.977866	26.0593	6.81394	0.623812
81	310.121	310.121	310.122	330.707	330.412	330.976	[11][M+1]-		0.947061	1.0674	1.13125	1.30324	1.0809	1.08084	1.1209	0.234059	0.313804	0.0813392	0.364383	0.274354	0.491768	0.213161	0.104674	0.140337	0.036376	0.162957	0.122695	0.245884	0.0953287	0.0525722	0.373443	20.9005	10.5214	0.113787	0.542857	1	20	10	0.130244	0.299987	0.701222	20	11.8849	1.3036	0.146328	0.529599	20.3002	10.8028	1.12907
82	311.167	311.167	311.171	686.627	679.399	689.696			1.54474	3.36925	4.19473	2.32222	2.40655	2.2086	2.75159	0.904087	2.87427	2.41368	1.43135	1.51372	0.940963	1.42751	0.40432	1.28541	1.07943	0.640121	0.676958	0.470482	0.638402	0.21347	0.452595	24	7.40777	0.880108	1	1	20	6	1.26444	0.229394	0.701222	20.4324	7.29678	4.23942	0.419488	0.918683	21.4775	6.91267	2.7039
83	311.167	311.167	311.167	738.292	732.781	741.204			1.1777	2.56858	2.77849	1.43335	1.59535	1.57047	1.71041	0.551146	2.46861	1.57347	1.04515	1.02521	0.877373	0.974872	0.24648	1.104	0.703676	0.467404	0.458488	0.438686	0.435976	0.168109	0.417219	20.4718	7.08787	0.627505	1	1	20	6	0.836603	0.281947	0.701222	21.6	6.54029	2.87944	0.412262	0.911265	20.6906	6.54434	1.8212
84	311.167	311.167	311.167	707.169	702.686	709.946			0.920778	1.74643	2.02057	1.23269	1.63135	1.15439	1.2278	0.231408	2.51382	1.11893	1.07847	0.960824	0.862241	1.15269	0.103489	1.12421	0.500399	0.482307	0.429693	0.43112	0.5155	0.331097	0.557794	24	8.87768	0.333046	0.542857	1	24	10	0.275219	0.417708	0.72167	24.0764	7.08478	2.04908	0.521138	1	24.0255	8.66172	1.45595
85	313.092	313.091	313.092	280.379	279.987	280.641			0.961708	0.976961	0.927324	1.12756	1.02498	1.16811	0.976797	0.296388	0.0975252	0.353575	0.102518	0.253484	0.222306	0.318304	0.132549	0.0436146	0.158124	0.0458475	0.113361	0.111153	0.14235	0.454785	0.650465	21.5784	15.8945	0.064137	1	1	24	18	0.106487	0.381288	0.716584	26.069	19.6015	1.09518	0.743403	1	23.8824	17.8204	1.02379
86	315.107	315.107	315.108	340.812	340.665	340.997			1.23823	1.17607	1.00019	1.03753	0.966625	1.2231	1.06996	0.314453	0.149794	0.0752499	0.119367	0.280047	0.263323	0.188063	0.140628	0.0669897	0.0336528	0.0533827	0.125241	0.131661	0.0841041	0.0930196	0.376667	20.5773	0.711527	0.113906	1	1	24	0	0.148098	0.335955	0.710789	20	4.77262e-05	1.24949	0.327233	0.835062	21.5258	0.247689	1.07926
87	319.058	319.058	319.058	335.507	335.221	335.705		[M+Cl]- 284.088	1.18959	1.14176	1.07235	1.06423	1.03508	1.10671	1.12959	0.128227	0.0878473	0.0334473	0.140223	0.167259	0.314104	0.111735	0.057345	0.0392865	0.0149581	0.0627095	0.0748004	0.157052	0.0499695	0.00721465	0.181369	24.3415	0.0309975	0.05724	0.05	0.525281	28	2	0.0471193	0.129371	0.701222	28	4.77262e-05	1.19244	0.00283265	0.115153	26.7805	0.644309	1.10316
88	319.066	319.066	319.066	188.252	187.751	188.661		[M+Cl+HCOOH]- 238.091 [M-H+HCOOH]- 274.068	0.990391	0.8847	0.887655	0.820722	0.881076	0.818485	0.828839	0.0455029	0.0684568	0.0873662	0.0696301	0.0668522	0.0883686	0.0399812	0.0203495	0.0306148	0.0390714	0.0311395	0.0298972	0.0441843	0.0178802	0.365327	0.581995	24	21.5874	0.0297497	1	1	20	4	0.0473293	0.547329	0.789863	28	4.77262e-05	0.984243	0.780857	1	24	0.644751	0.870073
89	321.055	321.055	321.055	335.467	335.267	335.746			1.17959	0.990233	1.05892	1.03425	0.995328	1.06683	1.07593	0.116026	0.25027	0.0538506	0.158915	0.127158	0.292403	0.119024	0.0518884	0.111924	0.0240827	0.0710687	0.0568666	0.146202	0.0532293	0.370028	0.581995	26.0915	23.7576	0.0488979	1	1	28	24	0.0539695	0.557603	0.790391	28	8.56544	1.06042	0.788955	1	27.3638	25.9604	1.05617
90	321.118	321.118	321.118	292.7	292.5	292.975			1.60279	1.61882	1.6555	1.31646	1.60291	1.61713	1.50787	0.408037	0.657208	0.437064	0.224202	0.369539	0.284563	0.269278	0.18248	0.293912	0.195461	0.100266	0.165263	0.142282	0.120425	0.693311	0.817719	24	23.6434	0.0580056	1	1	28	4	0.0527917	0.699722	0.860029	20	6.29851	1.68326	0.962956	1	24	3.5155	1.55631
91	321.118	321.118	321.118	352.925	352.721	353.092			1.1841	0.963885	0.983638	0.915674	0.895778	0.971322	0.936571	0.140778	0.190646	0.0809114	0.065596	0.240652	0.0976601	0.0614425	0.062958	0.0852596	0.0361847	0.0293354	0.107623	0.0488301	0.0274779	0.143685	0.400278	25.9221	23.6184	0.0725787	1	1	20	4	0.0681806	0.415806	0.72167	28	4.09056e-05	1.17282	0.465252	0.953972	24.6407	0.756322	0.971574
92	321.108	321.108	321.108	301.197	300.958	301.482			0.917999	0.853035	1.5113	1.16682	1.46333	1.1633	0.848054	0.236335	0.26944	0.556864	0.532033	0.238852	0.365239	0.327734	0.105692	0.120497	0.249037	0.237932	0.106818	0.18262	0.146567	0.154084	0.412346	24.795	12.7401	0.26958	1	1	20	12	0.397622	0.277328	0.701222	28	8.25192	1.51614	0.38984	0.888802	24.265	11.6049	1.16653
93	322.092	322.092	322.092	349.926	349.773	350.093			1.56225	1.90602	1.68732	1.60702	1.65699	1.87109	2.39124	0.518173	0.521953	0.842463	0.25462	0.355106	0.366309	0.862262	0.231734	0.233425	0.376761	0.11387	0.158808	0.183155	0.385615	0.0176839	0.236944	20.264	4.32361	0.274223	1	1	28	26	0.168026	0.472347	0.75869	20	4.49696	1.82068	0.143954	0.525378	22.7547	3.15346	1.7725
94	322.092	322.092	322.122	339.149	334.394	339.212			1.07671	1.0008	1.20889	1.3068	1.41252	1.40932	1.3077	0.133794	0.106853	0.246048	0.168565	0.121024	0.271749	0.12713	0.0598344	0.047786	0.110036	0.0753846	0.0541235	0.135874	0.0568541	0.0273826	0.285394	20.6839	14.7443	0.109241	0.05	0.525281	28	18	0.163014	0.116837	0.701222	28	17.8999	1.42453	0.00766859	0.156908	25.5613	16.9934	1.25043
95	323.039	323.039	323.04	420.601	420.366	420.818			1.15839	1.14158	1.07111	1.49346	1.28998	1.30078	1.29824	0.281067	0.326198	0.301546	0.224893	0.291134	0.273411	0.393833	0.125697	0.14588	0.134856	0.100575	0.130199	0.136706	0.176127	0.528579	0.698053	24	14.5327	0.0811556	1	1	20	16	0.154764	0.430302	0.728108	27.5912	12.3207	1.49774	0.813643	1	23.8637	14.6494	1.26089
96	323.134	323.133	323.134	299.29	299.104	299.457	[12][M]-		0.986312	0.962262	0.993386	1.02641	1.16898	1.20669	1.09193	0.156623	0.185677	0.123926	0.0816492	0.0809896	0.354212	0.336867	0.0700441	0.0830372	0.0554213	0.0365146	0.0362197	0.177106	0.150652	0.122928	0.386856	22.5537	17.652	0.067304	0.05	0.525281	28	20	0.1136	0.120544	0.701222	28	18.9904	1.20554	0.0253263	0.227693	26.1846	18.9802	1.06158
97	323.133	323.133	323.134	387.183	387.079	387.308			1.04668	1.00224	1.19417	1.031	1.09587	1.24584	1.14684	0.176869	0.149314	0.217572	0.0837968	0.308452	0.264718	0.0905993	0.079098	0.0667755	0.097301	0.0374751	0.137944	0.132359	0.0405172	0.982751	0.992302	24	0.314958	0.0084806	1	1	28	20	0.0763658	0.729121	0.870662	28	8.06223	1.19428	0.995183	1	26.6667	0.62006	1.10871
98	323.133	323.133	323.134	289.76	286.69	290.297			1.10234	1.1002	1.24793	1.36527	1.37773	1.42692	1.37243	0.0803423	0.0782205	0.149246	0.142077	0.0432467	0.397851	0.235449	0.0359302	0.0349813	0.066745	0.063539	0.0193405	0.198925	0.105296	0.0319387	0.310979	21.4624	13.915	0.0702677	0.05	0.525281	28	20	0.143259	0.149561	0.701222	28	19.7546	1.40894	0.0105364	0.178984	25.8208	17.8033	1.28564
99	324.137	324.137	324.137	299.258	299.066	299.4	[12][M+1]-		0.911812	0.898062	0.873152	0.995788	1.16693	1.23293	1.0641	0.168404	0.185222	0.119119	0.138466	0.0875136	0.352625	0.361649	0.0753124	0.0828336	0.0532715	0.061924	0.0391373	0.176313	0.161734	0.178594	0.424022	24	18.0547	0.093622	0.05	0.525281	28	20	0.172233	0.115264	0.701222	27.5912	19.1254	1.22218	0.0324618	0.251619	26.5304	19.0987	1.01945
100	325.092	325.091	325.092	327.084	327.003	327.244	[13][M]-		1.09797	1.22514	1.01698	0.956978	0.938937	1.01916	0.835509	0.355876	0.288875	0.250306	0.319445	0.0976449	0.29008	0.133772	0.159152	0.129189	0.11194	0.14286	0.0436681	0.14504	0.0598246	0.239544	0.474785	20.0603	1.98057	0.284811	1	1	28	4	0.11311	0.451841	0.748863	28	3.35598	1.16367	0.616434	1	25.3534	3.05457	1.0115
101	325.092	325.092	325.092	307.789	307.472	307.911			1.05032	0.968954	0.814978	0.689744	0.81441	0.92791	0.689898	0.431656	0.248452	0.176832	0.142363	0.203373	0.310207	0.181378	0.193043	0.111111	0.0790816	0.0636665	0.090951	0.155103	0.0811145	0.158315	0.4137	24	21.6822	0.105195	1	1	20	2	0.166409	0.492702	0.763856	20	19.2832	0.890425	0.530794	1	21.3333	21.0658	0.828184
102	325.183	325.183	325.183	825.167	821.264	833.793			1.17269	2.56125	2.49161	1.78129	1.08737	1.62265	1.11064	0.753889	2.83921	1.53224	1.50619	1.28608	0.873424	0.785706	0.337149	1.26973	0.685238	0.67359	0.57515	0.436712	0.351378	0.230855	0.471025	20.7917	7.66399	0.572234	1	1	20	8	0.943703	0.25544	0.701222	24.7059	5.91925	2.60964	0.46216	0.953907	21.8325	7.3682	1.71988
103	325.183	325.183	325.183	593.206	588.414	597.92			3.79748	4.67108	5.20002	2.00731	2.86122	1.70749	2.33505	1.9765	3.06237	5.39003	2.31197	3.18966	1.76045	1.1739	0.883919	1.36953	2.41049	1.03395	1.42646	0.880224	0.524986	0.467667	0.661696	24	5.92293	0.748102	0.542857	1	28	8	0.963398	0.204086	0.701222	28	6.58121	5.41449	0.432183	0.931086	26.6667	6.82164	3.24352
104	326.095	326.095	326.096	327.105	326.902	327.293	[13][M+1]-		1.12828	1.32882	1.03604	0.864735	1.00586	1.1406	0.845565	0.39045	0.366974	0.207068	0.134923	0.224961	0.329061	0.171873	0.174614	0.164116	0.0926037	0.0603392	0.100605	0.164531	0.0768639	0.485989	0.666117	21.3476	0.695166	0.0971878	1	1	20	2	0.186355	0.724615	0.867287	20	3.66906	1.24955	0.911491	1	20.4492	2.14977	1.026
105	327.107	327.107	327.108	301.685	301.468	302.192			1.11429	1.09629	1.23212	1.23416	1.30783	1.21356	1.22351	0.16947	0.198958	0.192346	0.115565	0.133159	0.169742	0.178915	0.0757892	0.0889767	0.0860197	0.0516824	0.0595507	0.0848709	0.0800132	0.0632917	0.373443	20.4718	13.012	0.0622205	0.542857	1	24	16	0.0701929	0.188832	0.701222	28	15.8965	1.30796	0.121504	0.471394	24.1573	15.0629	1.20922
106	329.087	329.086	329.087	335.667	335.495	335.786	[14][M]-	[M-H+HCOOH]- 284.088	1.13666	1.13012	1.11018	1.08323	1.06648	1.10271	1.10189	0.107657	0.0643571	0.0776701	0.114195	0.0830046	0.175967	0.0856766	0.0481456	0.0287814	0.0347351	0.0510694	0.0371208	0.0879836	0.0383157	0.0146401	0.217278	22.1778	2.39436	0.0228329	0.192857	0.773912	28	2	0.0245195	0.138551	0.701222	28	4.77262e-05	1.13688	0.0155024	0.210069	26.0593	1.5642	1.10303
107	329.087	329.086	329.087	231.413	231.112	231.927			1.11677	1.17514	1.25369	1.31672	1.32497	1.16554	1.20319	0.111874	0.0944464	0.0816687	0.0711727	0.112399	0.322669	0.101728	0.0500317	0.0422377	0.0365234	0.0318294	0.0502665	0.161335	0.0454942	0.0134916	0.208486	23.0751	11.9519	0.0883254	0.542857	1	20	12	0.100114	0.170206	0.701222	27.1942	14.6456	1.33667	0.0374571	0.274262	23.4231	12.9301	1.23591
108	330.045	330.045	330.046	65.3053	64.6942	66.2261			2.19431	1.85594	1.38701	2.04214	2.79331	2.81997	0.852218	1.50328	1.11868	0.91391	1.58763	1.51881	1.96408	0.993579	0.672288	0.50029	0.408713	0.710008	0.679233	0.982041	0.444342	0.185934	0.432458	24	17.0146	0.751942	0.542857	1	24	20	0.570846	0.198426	0.701222	20	17.8644	2.9025	0.251495	0.710418	22.6667	18.4309	1.95814
109	330.09	330.09	330.09	335.667	335.495	335.81	[14][M+1]-		1.13947	1.13131	1.11499	1.08904	1.07346	1.11002	1.11298	0.113098	0.0694228	0.072907	0.11823	0.0846692	0.178766	0.0868849	0.0505791	0.0310468	0.032605	0.052874	0.0378652	0.0893828	0.0388561	0.0165001	0.233787	22.6818	2.13832	0.0226841	0.05	0.525281	28	2	0.0211811	0.133563	0.701222	28	4.77262e-05	1.13942	0.00569017	0.129764	26.2273	1.45484	1.10884
110	331.092	331.092	331.092	335.651	335.474	335.829	[14][M+2]-		1.11892	1.11085	1.07006	1.05771	1.05034	1.07516	1.07438	0.0899553	0.0600534	0.0740928	0.136982	0.0892927	0.162804	0.0760583	0.0402293	0.0268567	0.0331353	0.0612603	0.0399329	0.0814019	0.0340143	0.0032943	0.143293	23.4824	0.611848	0.0231776	0.192857	0.773912	28	2	0.0246845	0.156414	0.701222	28	4.77262e-05	1.12103	0.00523599	0.125258	26.4941	0.859496	1.07844
111	333.081	333.081	333.082	201.834	201.326	202.367		[M+Cl+HCOOH]- 252.107 [M-H+HCOOH]- 288.083	1.05101	1.04571	1.12041	1.11482	1.11743	1.20491	1.19393	0.0361827	0.0772804	0.0590409	0.0979659	0.0782581	0.190086	0.0526123	0.0161814	0.0345608	0.0264039	0.0438117	0.0349981	0.095043	0.0235289	0.960627	0.991268	24	0.882842	0.00408513	1	1	28	20	0.0556175	0.323368	0.704621	28	9.02586	1.12447	0.886111	1	26.6667	1.9316	1.12104
112	334.092	334.092	334.092	455.617	455.569	455.685	[15][M]-	[M-H]- 335.099	1.02581	1.34487	1.43545	1.2491	1.21438	1.1484	1.21249	0.165891	0.390976	0.235607	0.199834	0.15243	0.239115	0.15428	0.0741885	0.17485	0.105367	0.0893685	0.0681688	0.119557	0.0689962	0.121454	0.386856	24	8.36426	0.14389	0.192857	0.773912	24	10	0.156324	0.210319	0.701222	21.3559	7.3285	1.43944	0.100636	0.429654	23.1186	8.53707	1.25011
113	334.092	334.092	334.092	497.018	496.88	497.169			0.947649	1.42539	1.25419	1.32274	1.39526	1.13976	1.18658	0.274943	0.644251	0.298349	0.401563	0.197561	0.308371	0.301571	0.122958	0.288118	0.133426	0.179585	0.0883519	0.154185	0.134867	0.30957	0.542038	26.6133	10.518	0.140139	1	1	28	10	0.165512	0.498459	0.767807	28	15.3709	1.40214	0.712135	1	27.5378	11.8765	1.24113
114	335.133	335.133	335.134	362.987	362.859	363.146			1.14246	0.968311	1.03912	0.804927	1.15258	1.16101	1.01264	0.132908	0.280724	0.219674	0.260756	0.24417	0.165341	0.162349	0.0594381	0.125544	0.098241	0.116614	0.109196	0.0826705	0.0726049	0.219372	0.458866	20.5773	19.5438	0.12604	1	1	20	18	0.146154	0.375571	0.716584	20	18.3365	1.19933	0.544765	1	20.1924	18.621	1.02665
115	335.095	335.095	335.096	455.553	455.465	455.685	[15][M+1]-		1.09702	1.49691	1.59769	1.15922	1.39341	1.26884	1.37302	0.150194	0.418631	0.287344	0.251256	0.160419	0.300322	0.176461	0.067169	0.187218	0.128504	0.112365	0.0717417	0.150161	0.0789156	0.362375	0.581922	21.0105	7.10327	0.158023	1	1	20	6	0.266065	0.519643	0.775256	20	6.77587	1.62253	0.765203	1	20.3368	6.62275	1.33763
116	336.108	336.107	336.108	447.467	447.396	447.549			1.34599	4.05629	3.86162	4.45422	0.908248	1.03368	0.409561	0.636778	1.683	1.05609	1.96683	0.526843	0.76309	0.223911	0.284776	0.75266	0.472298	0.879592	0.235611	0.381545	0.100136	0.0826912	0.373443	20.3673	9.49451	1.68287	1	1	28	8	2.20342	0.147191	0.701222	26.8085	11.2264	4.5881	0.184115	0.610512	25.0586	9.81908	2.45241
117	338.087	338.087	338.087	213.294	212.76	213.661			1.03452	1.45903	1.4417	1.38285	1.61421	1.80914	1.84148	0.541296	0.328355	0.36106	0.604296	0.837567	0.921836	0.719598	0.242075	0.146845	0.161471	0.270249	0.374572	0.460918	0.321814	0.655066	0.794406	22.5537	4.59263	0.0662618	1	1	28	20	0.281657	0.480841	0.760829	28	23.832	1.84589	0.889047	1	26.1846	22.4528	1.51258
118	339.071	339.071	339.071	420.604	420.4	420.681	[16][M]-	[M-H]- 340.078	1.14364	1.36911	1.63616	1.54109	1.2961	1.53497	2.13882	0.0824534	0.319671	0.523478	0.51071	0.0764003	0.402328	0.149386	0.0368743	0.142961	0.234106	0.228396	0.0341673	0.201164	0.0668075	0.0251344	0.282905	20.264	6.58813	0.280893	1	1	20	10	0.213823	0.590194	0.80208	20	8.65913	1.643	0.20881	0.657366	20.088	8.43884	1.54664
119	339.107	339.107	339.107	494.36	494.234	494.536			1.43813	1.18242	1.48571	1.56439	1.65833	1.63549	2.01649	0.3348	0.421089	0.258688	0.381628	0.202724	0.37394	0.305528	0.149727	0.188317	0.115689	0.170669	0.090661	0.18697	0.136636	0.213272	0.452595	27.3425	25.7093	4.05495	0.542857	1	28	18	0.165788	0.355758	0.716584	28	24	1.99874	0.382078	0.888802	27.7808	22.8216	1.56829
120	340.058	340.058	340.058	345.454	345.287	345.643		[M+Cl]- 305.089	1.19184	1.19773	1.45442	1.36327	1.38377	1.1681	1.25344	0.222639	0.237833	0.188763	0.278894	0.11877	0.127456	0.150518	0.0995673	0.106362	0.0844173	0.124725	0.0531158	0.063728	0.0673137	0.0533186	0.373443	21.3476	10.9599	0.126558	0.192857	0.773912	20	12	0.135719	0.224024	0.701222	20.6557	8.45414	1.45895	0.0587781	0.341351	20.6678	10.4981	1.31354
121	340.074	340.074	340.074	420.607	420.384	420.701	[16][M+1]-		1.30263	1.22651	1.67027	1.54518	1.31878	1.74347	2.03053	0.378025	0.0825756	0.521921	0.536196	0.079021	0.433835	0.372909	0.169058	0.0369289	0.23341	0.239794	0.0353393	0.216918	0.16677	0.480245	0.666117	24	4.35046	0.142623	1	1	20	10	0.225333	0.787399	0.910553	28	8.69721	1.68353	0.924691	1	24	7.82862	1.55468
122	341.076	341.076	341.076	420.521	413.85	420.731	[16][M+2]-		1.43629	1.521	1.84191	1.56331	1.35564	1.79653	2.04872	0.421042	0.285513	0.654449	0.526659	0.496323	0.397909	0.391275	0.188296	0.127685	0.292679	0.235529	0.221962	0.198955	0.174983	0.110805	0.382334	21.5784	5.33144	0.23027	1	1	28	24	0.148623	0.486193	0.762561	20	8.06753	1.84209	0.44109	0.944403	23.1928	6.62411	1.65636
123	341.083	341.083	341.084	228.262	227.954	228.636			1.42963	1.38314	1.5955	1.62597	1.48828	1.6125	1.80292	0.320257	0.481306	0.23852	0.413788	0.603858	0.198871	0.434538	0.143223	0.215247	0.106669	0.185052	0.270053	0.0994354	0.194331	0.616604	0.763609	24	6.00092	0.0557609	1	1	20	10	0.128622	0.770156	0.900479	28	10.6701	1.63501	0.960197	1	24	9.06067	1.56658
124	341.084	341.084	341.084	186.94	184.992	189.899			1.4595	1.35649	1.49598	1.57116	1.37244	1.42384	1.96327	0.276733	0.41426	0.496687	0.512929	0.614276	0.484567	0.320443	0.123759	0.185263	0.222125	0.229389	0.274713	0.242284	0.143307	0.455673	0.650465	24	3.73358	0.133159	1	1	20	10	0.0986338	0.828636	0.931074	20	11.4375	1.57536	0.924427	1	21.3333	9.69925	1.5254
125	341.087	341.086	341.087	265.285	259.024	265.729			0.827771	1.06513	1.13844	0.687934	0.675448	0.611632	0.793728	0.173925	0.378124	0.376833	0.237849	0.343335	0.0733121	0.567374	0.0777817	0.169102	0.168525	0.106369	0.153544	0.0366561	0.253738	0.206263	0.449639	24	5.79235	0.173762	0.192857	0.773912	28	6	0.172372	0.143536	0.701222	24.3871	6.56639	1.16985	0.111382	0.454767	25.4624	6.15244	0.831801
126	341.108	341.107	341.108	62.1303	61.0193	62.8723			0.621528	0.595134	0.688636	0.518864	0.428566	0.395794	0.690067	0.290842	0.136057	0.188459	0.124832	0.13462	0.124678	0.258579	0.130069	0.0608466	0.0842814	0.0558264	0.0602039	0.0623388	0.11564	0.218157	0.458374	23.7619	4.62478	0.115017	1	1	28	2	0.136697	0.214892	0.701222	22.6347	7.56215	0.690651	0.409847	0.908074	24.7989	4.9427	0.558391
127	341.086	341.086	341.087	348.581	348.313	348.791			1.16943	1.37914	1.35884	1.46249	1.52976	1.46113	1.56121	0.134796	0.221986	0.402854	0.358327	0.147965	0.296976	0.128049	0.0602827	0.099275	0.180162	0.160249	0.0661718	0.148488	0.0572651	0.343962	0.568205	26.4371	10.5428	0.0501146	1	1	20	14	0.12086	0.410777	0.72167	28	15.9885	1.52976	0.688332	1	24.8124	13.879	1.42129
128	342.056	342.055	342.056	345.454	345.254	345.695			1.20429	1.23841	1.58615	1.38715	1.45109	1.26922	1.3405	0.190945	0.249071	0.25229	0.344086	0.115806	0.120012	0.147964	0.0853933	0.111388	0.112827	0.15388	0.0517899	0.0600059	0.0661714	0.126786	0.391005	21.1217	10.4394	0.137595	1	1	20	12	0.174515	0.343048	0.712109	20.2139	8.23129	1.58826	0.393604	0.888936	20.4452	10.224	1.38097
129	343.066	343.065	343.066	291.405	291.198	291.778			1.08249	0.956986	1.10082	1.02691	1.2084	1.17553	0.919727	0.145713	0.167451	0.101556	0.210117	0.0871466	0.384997	0.266119	0.065165	0.0748863	0.0454171	0.0939671	0.0389731	0.192498	0.119012	0.20346	0.449639	20.0603	15.9351	0.108202	1	1	28	14	0.0961466	0.330429	0.710719	21.3559	17.3875	1.22134	0.493711	0.98217	23.1387	16.7098	1.07383
130	343.102	343.102	343.102	359.7	359.61	359.806		[M+Cl+HCOOH]- 262.127 [M-H+HCOOH]- 298.104	1.05104	0.89064	0.853563	0.864762	0.924857	0.924776	0.864202	0.0618475	0.145859	0.078293	0.0960531	0.0491771	0.103037	0.0845468	0.027659	0.06523	0.0350137	0.0429563	0.0219927	0.0515185	0.0378105	0.0672633	0.373443	24	20.4019	0.0698302	0.192857	0.773912	20	0	0.0504125	0.306187	0.701222	20	17.9934	0.93234	0.0866304	0.402982	21.3333	19.5398	0.900398
131	345.081	345.081	345.118	288.534	284.064	288.686			1.02093	1.03872	1.24838	1.35656	1.31973	1.35311	1.69483	0.396327	0.177543	0.57055	0.328021	0.683517	0.545942	0.200339	0.177243	0.0793996	0.255158	0.146695	0.305678	0.272971	0.0895945	0.594628	0.745278	23.6213	6.50736	0.059304	1	1	28	18	0.224137	0.518176	0.775256	28	24	1.6867	0.884381	1	26.5404	18.7654	1.29049
132	345.118	345.117	345.118	321.523	321.175	322.045			1.23739	1.20028	1.3826	1.25189	1.43643	1.5857	1.50635	0.165089	0.329016	0.128487	0.282257	0.168501	0.308164	0.154629	0.0738302	0.14714	0.057461	0.126229	0.0753559	0.154082	0.069152	0.744044	0.850466	24	21.0751	0.037334	0.542857	1	28	20	0.182492	0.269593	0.701222	28	20.7411	1.56294	0.61805	1	26.6667	20.6946	1.3703
133	345.115	345.115	345.116	387.175	387.034	387.389		[M-H]- 346.125	1.10435	1.02625	1.15518	0.94093	0.98868	1.11498	1.16922	0.247338	0.0711635	0.152794	0.252346	0.371084	0.321864	0.0971565	0.110613	0.0318253	0.0683314	0.112852	0.165954	0.160932	0.0434497	0.244622	0.479223	22.5537	2.67274	0.0787648	1	1	28	24	0.0855489	0.438072	0.73636	20	7.64054	1.15704	0.613769	1	23.5179	2.7823	1.06091
134	345.081	345.081	345.082	272.918	271.049	274.064			1.1499	1.08719	1.38723	1.26792	1.6559	1.26408	1.58867	0.261276	0.219209	0.752884	0.449686	0.68187	0.721874	0.479544	0.116846	0.0980331	0.3367	0.201106	0.304941	0.360937	0.214458	0.8247	0.901612	23.7619	12.5943	0.0580155	1	1	20	12	0.212162	0.546607	0.789863	28	15.9963	1.6559	0.953042	1	23.9206	13.5663	1.35088
135	347.097	347.097	347.097	319.278	318.98	319.487			0.915808	0.991857	1.2182	1.16357	0.984692	1.12277	1.15922	0.187195	0.134428	0.535963	0.372729	0.320039	0.170557	0.302113	0.083716	0.0601182	0.23969	0.16669	0.143126	0.0852784	0.135109	0.241095	0.474785	24	8.37981	0.0942482	0.192857	0.773912	20	10	0.160051	0.428432	0.728108	20	8.89123	1.22733	0.250673	0.710418	21.3333	9.21098	1.09527
136	349.149	349.149	349.149	419.215	419.079	419.368			1.06361	0.869201	0.856953	0.820803	0.884947	0.89746	0.771123	0.106968	0.237151	0.0863071	0.157147	0.17212	0.206668	0.0835065	0.0478375	0.106057	0.0385977	0.0702781	0.0769745	0.103334	0.0373453	0.0402915	0.346686	21.4624	18.9601	0.0839006	0.542857	1	20	0	0.0453569	0.539825	0.784971	20	18.2846	0.898237	0.180553	0.605078	20.4875	19.097	0.869809
137	350.087	350.087	350.087	345.617	345.487	345.753	[17][M]-	[M-H+HCOOH]- 305.089	1.11456	1.15738	1.38976	1.19467	1.20388	1.04527	1.1401	0.166294	0.246419	0.194994	0.259616	0.195653	0.0542992	0.133904	0.0743689	0.110202	0.087204	0.116104	0.0874986	0.0271496	0.0598837	0.116374	0.382334	21.9341	9.4203	0.112587	0.192857	0.773912	24	10	0.079276	0.239884	0.701222	22.6347	8.07154	1.38993	0.106984	0.446564	22.8563	9.1665	1.19313
138	351.09	351.09	351.09	345.6	345.487	345.808	[17][M+1]-		1.12435	1.1805	1.43653	1.21241	1.21992	1.07249	1.16658	0.168777	0.26566	0.205871	0.282202	0.229172	0.102538	0.170364	0.0754795	0.118807	0.0920681	0.126204	0.102489	0.0512689	0.0761891	0.162634	0.416453	23.4824	9.20469	0.115204	0.192857	0.773912	24	10	0.0763729	0.24386	0.701222	22.1053	8.05421	1.43664	0.135744	0.509722	23.1959	9.06974	1.21721
139	351.119	351.118	351.119	319.286	319.078	319.512			1.06502	1.57929	1.91981	2.20936	1.86812	1.84712	2.29017	0.251505	0.239595	0.200073	0.566481	0.112346	0.267924	0.213008	0.112477	0.10715	0.0894752	0.253338	0.0502424	0.133962	0.0952603	0.00377972	0.143293	20.0603	9.62927	0.334114	1	1	20	12	0.44553	0.600034	0.804416	28	11.9133	2.20964	0.0581189	0.339878	22.6868	11.3584	1.87157
140	351.164	351.164	351.165	391.359	391.187	391.496			1.14256	1.10462	1.19529	1.16932	1.14182	1.22831	1.23027	0.104761	0.0669396	0.116064	0.181643	0.0640685	0.0662745	0.147086	0.0468504	0.0299363	0.0519054	0.0812332	0.0286523	0.0331372	0.0657788	0.870628	0.929266	24	3.16873	0.0108497	1	1	20	10	0.0372865	0.63299	0.824297	28	8.63288	1.19774	0.977294	1	24	7.48206	1.17344
141	351.165	351.164	351.165	489.594	489.407	489.764			1.35916	1.28887	1.54561	1.22183	1.29763	1.74237	1.36452	0.239825	0.0737912	0.538687	0.24968	0.232569	0.343579	0.0975989	0.107253	0.0330004	0.240908	0.11166	0.104008	0.17179	0.0436476	0.88562	0.941278	24	22.7102	0.0530301	1	1	28	24	0.094905	0.911433	0.971729	28	7.83975	1.54628	0.998604	1	26.6667	26.2655	1.40104
142	352.102	352.102	352.103	351.69	351.394	351.85			1.40863	1.60513	1.69889	1.93534	1.80505	2.26441	2.06919	0.375726	0.425644	0.394306	0.533029	0.328703	0.357371	0.257585	0.16803	0.190354	0.176339	0.238378	0.147	0.178685	0.115196	0.924068	0.96753	24.795	13.369	0.0302409	1	1	28	18	0.303775	0.310598	0.701222	28	22.4204	2.12841	0.868865	1	26.9317	17.7342	1.82702
143	352.102	352.102	352.103	323.305	323.104	323.505			1.08878	1.03422	1.07308	1.21303	0.94689	1.1356	1.12258	0.112129	0.28408	0.304522	0.0528047	0.358617	0.0741668	0.0814384	0.0501456	0.127044	0.136186	0.023615	0.160379	0.0370834	0.0364204	0.949669	0.9841	24	6.77811	0.0185542	1	1	20	10	0.0878559	0.968328	0.993838	20	11.7056	1.2153	0.999908	1	21.3333	9.90775	1.09145
144	353.144	353.143	353.144	359.723	359.429	359.883			1.14636	1.11608	1.16259	1.12827	1.00718	1.12528	1.10935	0.249806	0.152898	0.142092	0.191368	0.225577	0.114687	0.178064	0.111717	0.0683783	0.0635453	0.0855823	0.100881	0.0573433	0.0796324	0.4716	0.664219	21.1217	5.61046	0.0362899	1	1	20	10	0.0242709	0.520872	0.775256	24.0764	8.32236	1.16284	0.832561	1	21.7327	7.99461	1.11567
145	355.102	355.102	355.102	350.427	350.329	350.537	[18][M]-	[M-H]- 356.109	0.989557	1.22465	1.22153	1.10594	1.13401	1.09517	0.998952	0.0682576	0.22233	0.246252	0.0921859	0.129705	0.126747	0.0858431	0.0305257	0.0994292	0.110127	0.0412268	0.0580057	0.0633734	0.0383902	0.292784	0.528565	26.973	10.245	0.0796112	1	1	20	6	0.102146	0.322839	0.704621	28	6.09321	1.23764	0.580477	1	24.991	7.47695	1.11463
146	355.102	355.102	355.102	330.335	330.193	330.396			0.809601	2.60345	1.85313	1.02582	0.863319	0.694829	0.542439	0.151885	0.776683	0.814871	0.311538	0.200168	0.0812554	0.0532722	0.0679249	0.347343	0.364421	0.139324	0.0895176	0.0406277	0.0238241	0.401874	0.608013	23.7619	7.13295	0.520252	0.192857	0.773912	28	10	0.522969	0.233826	0.701222	26.8085	4.82054	2.34533	0.236554	0.695	26.1901	7.33898	1.22095
147	356.105	356.105	356.106	350.411	350.311	350.537	[18][M+1]-		0.969737	1.234	1.22559	1.11622	1.12723	1.09622	0.992485	0.0799791	0.233182	0.25273	0.0903174	0.145331	0.139506	0.100028	0.0357678	0.104282	0.113024	0.0403912	0.064994	0.0697531	0.044734	0.27128	0.509332	26.973	10.199	0.0890367	1	1	20	6	0.111364	0.315295	0.701222	28	6.03182	1.24303	0.554412	1	24.991	7.44599	1.11396
148	357.118	357.118	357.118	407.313	407.255	407.397	[19][M]-		1.2694	1.36478	1.24674	1.28011	1.30431	1.40525	1.26697	0.285996	0.149005	0.114932	0.155729	0.158959	0.290091	0.156736	0.127901	0.0666371	0.0513992	0.0696441	0.0710888	0.145046	0.0700947	0.591714	0.744351	20.7917	20.0353	0.0367922	1	1	24	0	0.0446315	0.704506	0.860029	20	19.6032	1.3658	0.941198	1	21.5972	21.1924	1.2995
149	357.117	357.115	357.118	330.488	330.262	330.658			1.0375	1.19291	1.28679	1.15493	1.05149	1.19768	0.939841	0.108039	0.255525	0.254175	0.098701	0.267458	0.126188	0.244042	0.0483164	0.114274	0.113671	0.0441404	0.119611	0.063094	0.109139	0.440002	0.640812	25.7548	10.5974	0.0824128	1	1	20	8	0.109892	0.42826	0.728108	28	7.7162	1.28745	0.765383	1	24.5849	8.93585	1.13122
150	358.121	358.121	358.122	407.283	407.054	407.452	[19][M+1]-		1.2778	1.37981	1.26754	1.28949	1.29459	1.36309	1.24556	0.258082	0.191788	0.10603	0.110418	0.106619	0.310981	0.168141	0.115418	0.0857703	0.0474182	0.0493803	0.0476814	0.155491	0.0751949	0.370413	0.581995	22.1778	0.689025	0.433681	1	1	28	16	0.0205385	0.914034	0.972616	20	19.4338	1.33314	0.903811	1	23.3926	22.0027	1.30101
151	361.053	361.052	361.053	421.482	421.162	421.706			0.961549	0.961655	0.977242	0.94224	1.0468	0.631391	0.929799	0.232703	0.246409	0.239817	0.254184	0.0568654	0.293323	0.240828	0.104068	0.110197	0.107249	0.113674	0.025431	0.146662	0.107701	0.617745	0.76401	20.0603	10.7377	0.0751259	1	1	24	12	0.0466282	0.693501	0.859978	28	15.3966	1.05796	0.945479	1	24.0201	12.6925	0.927672
152	361.149	361.149	361.149	440.025	439.924	440.199			1.14175	1.12159	1.21183	1.31436	1.34477	1.33029	1.35186	0.121518	0.142754	0.153415	0.125949	0.0852711	0.254652	0.111939	0.0543445	0.0638414	0.0686095	0.056326	0.0381344	0.127326	0.0500608	0.0843886	0.373443	24	14.4441	0.0428548	0.542857	1	28	18	0.123418	0.156736	0.701222	28	16.5187	1.34526	0.13011	0.496068	26.6667	16.3068	1.261
153	361.258	361.258	361.258	634.605	634.144	640.594		[M+Cl]- 326.288 [M-H]- 362.265	1.54733	1.42881	1.45187	0.89944	1.45798	1.38278	1.41095	0.414795	0.481958	0.139068	0.551463	0.471359	0.345685	0.356698	0.185502	0.215538	0.0621932	0.246622	0.210798	0.172843	0.15952	0.350207	0.570459	24	23.5631	0.167346	1	1	20	18	0.0838063	0.490159	0.762561	20	17.5649	1.49889	0.740706	1	21.3333	19.6195	1.34874
154	365.144	365.144	365.144	361.307	361.107	361.545			0.838026	0.936349	1.13704	1.19603	1.07935	1.3463	1.42548	0.293098	0.251129	0.469325	0.273167	0.497475	0.803446	0.355479	0.131077	0.112308	0.209889	0.122164	0.222478	0.401723	0.158975	0.347217	0.570255	21.0105	7.29322	0.0694988	1	1	28	18	0.196591	0.506894	0.770991	28	11.4299	1.19807	0.747357	1	25.6702	11.6951	1.13795
155	366.129	366.129	366.129	529.556	529.418	529.748			1.22537	1.23843	1.31042	1.43348	1.40654	1.20446	1.41849	0.19094	0.0963526	0.124515	0.201425	0.170822	0.108824	0.149121	0.0853909	0.0430902	0.0556849	0.0900798	0.0763941	0.0544122	0.066689	0.400077	0.606275	24	10.8601	0.0667975	0.542857	1	20	12	0.118875	0.523719	0.775256	20	13.3931	1.44212	0.629745	1	21.3333	12.2946	1.33536
156	366.998	366.998	366.998	376.644	376.464	376.78			1.17428	0.983859	1.03265	0.9304	1.03749	0.96472	0.918849	0.130513	0.171349	0.0869269	0.103686	0.0860131	0.201198	0.06781	0.058367	0.0766297	0.0388749	0.0463696	0.0384662	0.100599	0.0303255	0.306812	0.541194	20.6839	18.4787	0.0566762	1	1	20	18	0.0757229	0.838146	0.93389	20	16.2957	1.03811	0.843534	1	20.228	17.5914	1.00393
157	367.077	367.077	367.077	345.477	345.272	345.643			1.145	1.16674	1.37835	1.4797	1.30655	1.12302	1.35135	0.290149	0.352126	0.260964	0.358414	0.159649	0.360355	0.197207	0.129759	0.157476	0.116707	0.160288	0.0713973	0.180178	0.0881935	0.129678	0.391653	24	10.1726	0.134222	0.05	0.525281	20	12	0.165002	0.207261	0.701222	20	11.6561	1.48122	0.0396074	0.282694	21.3333	11.4778	1.30884
158	367.113	367.113	367.113	543.969	543.834	544.121			0.934402	0.813229	0.823471	0.879452	0.919897	0.928065	0.968192	0.0768574	0.0499254	0.0526691	0.0906142	0.0714007	0.0681042	0.168601	0.0343717	0.0223273	0.0235543	0.0405239	0.0319314	0.0340521	0.0754005	0.204118	0.449639	24	20.9063	0.0476967	0.542857	1	28	24	0.064107	0.165009	0.701222	28	23.9999	0.966001	0.237851	0.695	26.6667	22.9811	0.893044
159	369.081	368.995	369.081	378.266	376.464	378.583	[20][M]-		1.19282	1.1977	1.18751	1.06936	1.17349	1.33702	1.16527	0.138661	0.12908	0.159989	0.0624492	0.0753845	0.121359	0.111216	0.0620112	0.0577263	0.0715493	0.0279281	0.033713	0.0606795	0.0497374	0.485872	0.666117	24	22.1833	0.0544112	1	1	24	0	0.087304	0.447781	0.744974	20	3.51851	1.21021	0.80248	1	22.6667	0.664784	1.17936
160	369.081	369.081	369.081	420.826	420.702	420.97	[21][M]-	[M-H]- 370.089	1.12469	1.14434	1.19402	1.23515	1.20041	1.23121	1.21392	0.0738701	0.0658731	0.0768975	0.116996	0.058601	0.0461294	0.0594473	0.0330357	0.0294593	0.0343896	0.0523223	0.0262072	0.0230647	0.0265856	0.0941938	0.376667	23.4824	11.8655	0.025423	1	1	24	18	0.0535447	0.253628	0.701222	28	12.0597	1.23518	0.279676	0.762383	25.1608	13.8235	1.19432
161	370.068	370.068	370.069	455.572	455.511	455.694	[22][M]-	[M+Cl]- 335.099	0.972134	1.17906	1.30567	1.20689	1.17923	1.11247	1.17772	0.137562	0.274128	0.197418	0.13079	0.0854798	0.18401	0.159332	0.0615196	0.122594	0.0882879	0.058491	0.0382277	0.0920052	0.0712552	0.0548295	0.373443	24	9.09581	0.112916	0.192857	0.773912	24	12	0.089646	0.238616	0.701222	20	8.10917	1.30586	0.0627663	0.349324	22.6667	9.69229	1.17947
162	370.085	370.084	370.085	420.81	420.502	421.111	[21][M+1]-		1.06772	1.04391	0.85489	1.20133	0.901665	1.05601	1.16436	0.0685831	0.244125	0.30833	0.14289	0.231224	0.182114	0.0388123	0.0306713	0.109176	0.137889	0.0639022	0.103407	0.0910572	0.0173574	0.819299	0.897613	26.4371	25.6097	0.0483955	1	1	28	24	0.0846287	0.905141	0.969275	28	12.0543	1.20149	0.996435	1	27.479	24.5438	1.04048
163	370.085	370.085	370.085	378.381	378.265	378.474	[20][M+1]-		1.11573	1.18329	1.12484	1.10021	1.19049	1.27542	1.13129	0.0736304	0.112965	0.112197	0.064578	0.0407385	0.125571	0.085805	0.0329285	0.0505196	0.050176	0.0288802	0.0182188	0.0627853	0.0383732	0.580275	0.738324	22.0552	19.6562	0.0377238	1	1	28	20	0.0496391	0.624808	0.82281	23.7736	19.4516	1.24902	0.917	1	24.6096	19.8963	1.15798
164	370.233	370.233	370.233	386.938	386.779	387.089			0.700787	0.524249	0.814593	0.430079	0.650701	0.630799	0.697002	0.248783	0.295876	0.448131	0.120089	0.443917	0.227747	0.339114	0.111259	0.13232	0.20041	0.0537056	0.198526	0.113873	0.151657	0.815403	0.894838	24	1.49098	0.0496575	1	1	28	2	0.0695522	0.940614	0.98335	20	7.80967	0.815695	0.997446	1	24	3.59964	0.630733
165	371.058	371.058	371.058	211.152	210.917	211.663		[M+Cl+NaCOOH]- 268.101 [M-H+NaCOOH]- 304.078	1.07535	1.06436	1.12699	1.17763	1.20334	1.13294	1.20385	0.0909261	0.0938874	0.0923784	0.133689	0.0774377	0.101115	0.0351627	0.0406634	0.0419877	0.0413129	0.0597875	0.0346312	0.0505573	0.0157252	0.319643	0.552251	24	12.6609	0.0277865	1	1	20	14	0.0730279	0.305718	0.701222	28	15.4102	1.20493	0.589251	1	24	14.1722	1.14413
166	371.072	371.071	371.072	455.516	455.401	455.685	[22][M+1]-		0.925101	1.08423	1.19163	1.13254	1.12236	1.0811	1.08997	0.136001	0.274565	0.161644	0.100611	0.0745402	0.127463	0.108617	0.0608215	0.122789	0.0722893	0.0449946	0.0333354	0.0637315	0.0485751	0.0432353	0.346686	24	9.82031	0.0866794	0.192857	0.773912	20	10	0.0759451	0.348333	0.716584	20.2139	8.26823	1.19242	0.069426	0.356971	21.4046	9.39726	1.10367
167	371.133	371.133	371.133	442.578	442.425	442.727	[23][M]-		1.27631	1.15272	1.31179	1.3589	1.29972	1.4356	1.30914	0.173363	0.278888	0.0650555	0.175146	0.304399	0.0251561	0.304888	0.0775302	0.124722	0.0290937	0.0783278	0.136132	0.012578	0.13635	0.602584	0.75323	24	15.8634	0.044634	1	1	24	18	0.0875464	0.343488	0.712109	28	11.7613	1.35908	0.789765	1	25.3333	15.7737	1.30959
168	371.217	371.217	371.218	416.86	416.762	416.951			0.76871	0.612797	0.801416	0.632033	0.794677	0.762626	0.752821	0.163567	0.190386	0.283356	0.198596	0.259579	0.202599	0.231593	0.0731493	0.085143	0.126721	0.0888146	0.116087	0.101299	0.103572	0.841804	0.912035	20.7917	18.3846	0.0297417	1	1	20	18	0.0966455	0.844743	0.936269	26.069	8.03705	0.80146	0.994874	1	22.2869	21.3634	0.728396
169	371.097	371.097	371.236	384.768	384.452	387.042			1.09502	1.14366	0.931062	1.2104	0.977723	1.26668	1.29663	0.0683354	0.153201	0.239909	0.25505	0.159893	0.344658	0.353609	0.0305605	0.0685135	0.107291	0.114062	0.0715064	0.172329	0.158139	0.535996	0.705853	24.3415	0.14191	0.0784314	1	1	24	0	0.115934	0.575591	0.793772	28	24	1.32324	0.884652	1	25.4472	24.326	1.12426
170	372.066	372.066	372.066	455.556	455.415	455.702	[22][M+2]-		0.96705	1.17689	1.34312	1.22149	1.17915	1.13533	1.183	0.172933	0.27278	0.228297	0.142758	0.105131	0.172468	0.175505	0.0773381	0.121991	0.102098	0.0638431	0.0470161	0.0862341	0.0784883	0.0826484	0.373443	27.531	12.7438	0.16242	0.05	0.525281	20	10	0.117542	0.241955	0.701222	20	8.14029	1.34351	0.0317629	0.251619	22.5103	10.281	1.19243
171	372.137	372.136	372.137	442.621	442.461	442.89	[23][M+1]-		1.45889	1.45906	1.52809	1.5363	1.45364	1.59237	1.61593	0.257966	0.0573402	0.0959181	0.176398	0.0527576	0.0796933	0.0873157	0.115366	0.0256433	0.0428959	0.0788874	0.0235939	0.0398467	0.0390488	0.467787	0.661696	20.9005	5.54684	0.0332394	1	1	28	18	0.0546486	0.734658	0.875039	28	10.5813	1.54257	0.906757	1	25.6335	10.5224	1.51995
172	373.113	373.112	373.113	404.876	404.815	404.996			1.26087	1.129	1.12837	1.05702	1.16939	1.15859	1.19879	0.166039	0.132996	0.105109	0.152427	0.0937014	0.0821088	0.0608532	0.0742548	0.0594777	0.0470061	0.0681672	0.0419046	0.0410544	0.0272144	0.0870153	0.373443	25.9221	23.6486	0.0676738	0.192857	0.773912	24	0	0.0504521	0.252978	0.701222	28	23.9999	1.19285	0.0907584	0.411937	25.974	23.9679	1.15243
173	374.22	374.22	374.22	380.982	380.906	381.067		[M+Cl]- 339.251	0.914426	0.870695	0.988767	0.840779	0.865824	0.845699	0.910017	0.104856	0.0773061	0.170552	0.138949	0.0910028	0.144204	0.105795	0.0468928	0.0345723	0.0762732	0.06214	0.0406977	0.0721018	0.0473128	0.629958	0.771967	24	5.25771	0.0317887	1	1	20	4	0.0520762	0.565626	0.791815	22.3669	7.84552	0.989052	0.913734	1	22.1223	5.64566	0.888997
174	375.092	375.092	375.092	288.135	287.86	288.731			0.949481	0.903879	1.10385	1.14109	1.13905	1.16622	1.04491	0.0981873	0.286824	0.11838	0.051044	0.105753	0.144435	0.193427	0.0439107	0.128271	0.052941	0.0228276	0.0472942	0.0722177	0.0865034	0.0818003	0.373443	22.5537	13.5742	0.085169	0.542857	1	28	18	0.103865	0.153409	0.701222	28	18.7072	1.15125	0.125579	0.483193	26.1846	16.6966	1.06715
175	377.099	377.099	377.1	299.39	299.177	299.699		[M+Cl]- 342.13	0.840598	0.878223	0.793657	0.751134	0.890021	0.792716	0.746397	0.276462	0.300319	0.14774	0.264826	0.0505577	0.171121	0.280323	0.123638	0.134307	0.0660715	0.118434	0.0226101	0.0855603	0.125364	0.580465	0.738324	20.7917	18.2968	0.0343398	1	1	20	0	0.0632608	0.829502	0.931074	20	16.2678	0.890704	0.961997	1	20.2639	18.1705	0.810485
176	378.022	378.022	378.022	372.192	372.079	372.549			1.2193	1.13729	1.23153	1.27048	1.39743	1.24457	1.31861	0.172834	0.187451	0.151816	0.144311	0.121852	0.176094	0.0344762	0.0772936	0.0838307	0.0678943	0.0645377	0.054494	0.0880469	0.0154182	0.464092	0.658462	24	15.3876	0.0476008	0.542857	1	28	18	0.0730408	0.296357	0.701222	28	15.9186	1.39756	0.519743	1	26.6667	16.4722	1.26147
177	379.196	379.195	379.196	543.244	542.958	543.479			1.2917	1.543	1.47681	1.34581	1.12264	1.08391	1.3266	0.203337	0.501232	0.683261	0.345831	0.575576	0.648624	0.0627409	0.090935	0.224158	0.305564	0.15466	0.257405	0.324312	0.0280586	0.00636049	0.177855	20.1616	7.10654	0.188045	0.05	0.525281	24	8	0.185191	0.10513	0.701222	23.7736	5.17097	1.52457	0.00215354	0.111448	22.6451	6.84035	1.31842
178	380.097	380.097	380.097	455.617	455.536	455.717		[M-H+HCOOH]- 335.099	0.998964	1.31357	1.41636	1.22683	1.19237	1.12942	1.19831	0.173818	0.375406	0.231511	0.202015	0.148278	0.25158	0.153754	0.0777337	0.167887	0.103535	0.0903439	0.066312	0.12579	0.0687608	0.117914	0.382334	24	8.35619	0.144876	0.192857	0.773912	24	8	0.158384	0.211397	0.701222	21.1173	7.43675	1.41938	0.0989467	0.426337	23.0391	7.93834	1.22491
179	380.097	380.097	380.097	394.692	394.567	394.885			1.48801	1.66129	2.18698	1.8559	2.14228	1.58054	2.31997	0.731675	0.617465	0.65741	0.942287	0.810079	0.301857	0.463363	0.327215	0.276139	0.294003	0.421404	0.362278	0.150929	0.207222	0.329355	0.557585	21.6957	8.67569	0.246838	1	1	20	12	0.371717	0.67018	0.850228	20	8.17417	2.18907	0.806124	1	20.5652	9.57052	1.93223
180	380.155	380.155	380.155	341.292	341.164	341.429			1.30199	1.35203	1.27989	1.3343	1.25797	1.46593	1.41845	0.301188	0.134219	0.318539	0.257186	0.210768	0.321813	0.134491	0.134695	0.0600247	0.142455	0.115017	0.0942585	0.160907	0.0601461	0.380244	0.590469	24	0.626265	0.0477792	1	1	28	26	0.0630082	0.516528	0.775256	28	4.01833	1.31969	0.77621	1	26.6667	0.857545	1.34223
181	382.113	382.112	382.113	396.111	396.015	396.249			1.17342	1.10968	1.26853	1.22427	1.26966	1.206	1.2239	0.190477	0.0664435	0.198781	0.200945	0.0574709	0.137499	0.0746931	0.0851837	0.0297144	0.0888976	0.0898654	0.0257018	0.0687495	0.0334038	0.307931	0.541194	22.0552	12.5966	0.0415553	1	1	20	12	0.0680506	0.428334	0.728108	28	8.52269	1.27211	0.669712	1	23.3517	11.8172	1.21713
182	382.113	382.113	382.113	447.463	447.372	447.591			1.62261	5.0573	5.20275	5.34068	1.14181	1.38154	0.355053	0.911621	2.67647	1.44471	2.78417	0.782623	1.25802	0.267085	0.407689	1.19695	0.646096	1.24512	0.35	0.629011	0.119444	0.0788257	0.373443	20.0603	9.45806	2.14329	0.542857	1	28	10	2.66554	0.136958	0.701222	26.8085	10.7873	5.61832	0.113384	0.457918	24.9563	10.2361	3.07989
183	383.006	383.006	383.007	335.629	335.421	335.905			0.962601	0.965088	0.884099	0.923056	0.956062	1.00019	1.05478	0.0663484	0.0593296	0.0506817	0.0195174	0.0286939	0.162951	0.107879	0.0296719	0.026533	0.0226655	0.00872847	0.0128323	0.0814754	0.0482451	0.0208802	0.263888	24.3415	23.8032	0.0504101	0.192857	0.773912	28	24	0.054192	0.160973	0.701222	28	24	1.0548	0.0228748	0.21964	26.7805	24.0084	0.961424
184	383.315	383.315	383.315	774.208	773.842	774.44			1.0368	0.952749	0.917374	0.974983	0.947322	0.969541	0.868497	0.075011	0.0395106	0.224944	0.0415629	0.0561101	0.0641533	0.2737	0.033546	0.0176697	0.100598	0.0185875	0.0250932	0.0320766	0.122402	0.0644684	0.373443	20.4718	17.2111	0.0471518	1	1	20	16	0.0368982	0.557952	0.790391	20	12.2912	0.975515	0.354418	0.865225	20.1573	15.2445	0.957125
185	384.249	384.249	384.249	381.182	381.106	381.267	[24][M]-	[M-H+HCOOH]- 339.251	0.844145	0.814356	0.960333	0.751405	0.771474	0.747498	0.871909	0.157652	0.133607	0.215562	0.167205	0.0918778	0.147571	0.184902	0.0705043	0.0597507	0.0964024	0.0747762	0.041089	0.0737855	0.0826906	0.436009	0.638766	24	5.06825	0.0608179	1	1	28	2	0.0743084	0.370894	0.716584	21.6	7.74501	0.961316	0.724741	1	24.5333	5.23276	0.821174
186	385.112	385.112	385.113	373.163	373.052	373.212	[25][M]-	[M-H]- 386.12	1.1601	1.29273	1.41888	1.55798	1.50995	1.53361	1.62849	0.110712	0.056445	0.109947	0.197869	0.0568268	0.200039	0.0498551	0.0495119	0.025243	0.0491696	0.0884897	0.0254137	0.100019	0.0222959	0.00537836	0.157149	20.3673	10.7055	0.0798914	1	1	20	12	0.182984	0.341555	0.712109	28	12.4532	1.56046	0.0498605	0.316023	22.7891	11.9312	1.45564
187	385.112	385.112	385.113	337.792	337.675	338.025	[26][M]-	[M-H]- 386.12	1.06856	1.17661	1.26433	1.18825	1.27087	1.16928	1.14777	0.0807861	0.196281	0.0806684	0.0508995	0.171966	0.151156	0.225323	0.0361287	0.0877793	0.036076	0.022763	0.0769056	0.0755782	0.100767	0.141857	0.399506	24	11.1643	0.0664603	0.542857	1	28	14	0.0676892	0.280879	0.701222	28	15.9267	1.27095	0.2635	0.732537	26.6667	13.6301	1.18667
188	385.149	385.149	385.149	460.094	459.858	460.728			1.25354	1.39592	1.45639	1.65624	1.60612	1.62915	1.74399	0.201695	0.0840384	0.187292	0.171673	0.23224	0.218199	0.155942	0.0902008	0.0375831	0.0837593	0.0767747	0.103861	0.109099	0.0697394	0.115468	0.382334	21.0105	10.8881	0.0629475	1	1	28	18	0.189647	0.337528	0.710789	28	12.5982	1.66157	0.370619	0.887297	25.6702	13.7527	1.53825
189	385.076	385.076	385.112	326.634	324.621	326.919			0.981586	1.95458	2.40209	2.13048	1.73322	2.17443	2.39177	0.37778	2.64849	1.04726	0.564438	1.12827	0.444028	1.46446	0.168948	1.18444	0.468347	0.252424	0.504579	0.222014	0.654924	0.034391	0.318372	20.264	8.00391	0.478455	1	1	20	10	0.472962	0.474411	0.75869	20	8.28144	2.40513	0.221644	0.67504	20.088	8.75742	2.02324
190	385.112	385.112	385.113	358.681	358.616	358.749	[27][M]-	[M-H]- 386.12	1.02815	1.17742	1.29421	1.18928	1.25303	1.19382	1.23456	0.116283	0.0982925	0.138849	0.0767823	0.159926	0.218089	0.178813	0.0520033	0.0439578	0.062095	0.0343381	0.071521	0.109044	0.0799676	0.166704	0.417219	24	9.36733	0.0706646	1	1	20	12	0.0901602	0.601692	0.804416	28	8.03912	1.29424	0.59616	1	24	10.0397	1.20486
191	385.112	385.112	385.113	390.667	390.608	390.809			1.0933	1.14091	1.22259	1.26969	1.176	1.22729	1.35504	0.0947522	0.0745303	0.058055	0.140822	0.0311197	0.111563	0.0854187	0.0423745	0.0333309	0.025963	0.0629776	0.0139171	0.0557816	0.0382004	0.306149	0.541194	24	7.04652	0.0466282	1	1	28	18	0.0758912	0.816741	0.926229	20	11.5966	1.27084	0.836843	1	24	12.6409	1.21306
192	385.149	385.149	385.149	469.558	469.267	469.699			1.36123	1.34848	1.3872	1.63713	1.69077	1.77609	1.94879	0.320256	0.15257	0.157041	0.161002	0.166328	0.178928	0.188326	0.143223	0.0682312	0.0702309	0.0720025	0.074384	0.0894638	0.084222	0.571064	0.731432	24	20.7626	0.0404925	0.542857	1	28	20	0.279579	0.208931	0.701222	28	23.9999	1.94688	0.484625	0.977866	26.6667	21.7021	1.591
193	385.252	385.252	385.252	381.125	380.919	381.265	[24][M+1]-		0.812155	0.78261	0.934768	0.729405	0.739339	0.738262	0.76697	0.17951	0.119256	0.210146	0.148302	0.103522	0.136137	0.252096	0.0802793	0.0533327	0.0939802	0.0663229	0.0462963	0.0680685	0.112741	0.592297	0.744351	24	6.2996	0.0433901	1	1	20	6	0.0611933	0.430635	0.728108	24.3871	7.78875	0.935459	0.841595	1	22.7957	6.70163	0.787399
194	386.116	386.116	386.116	337.792	337.648	338.025	[26][M+1]-		1.07815	1.17908	1.2603	1.19561	1.26577	1.16027	1.14825	0.086829	0.180545	0.0906625	0.052615	0.180384	0.162771	0.226046	0.0388311	0.0807423	0.0405455	0.0235301	0.0806703	0.0813855	0.101091	0.110322	0.382334	24	11.1268	0.0656131	0.542857	1	24	12	0.070731	0.253402	0.701222	28	15.8492	1.2661	0.211824	0.660186	25.3333	12.9127	1.18992
195	386.116	386.116	386.116	358.684	358.561	358.749	[27][M+1]-		1.02296	1.16851	1.2874	1.18506	1.25762	1.19214	1.23831	0.110554	0.096886	0.141385	0.0768414	0.15424	0.217343	0.1733	0.0494411	0.0433287	0.0632291	0.0343645	0.0689782	0.108672	0.077502	0.175773	0.422618	24	9.44654	0.0690845	1	1	20	12	0.102627	0.597846	0.803991	28	8.05432	1.28745	0.608543	1	24	10.0814	1.20208
196	386.116	386.116	386.116	373.149	373.055	373.212	[25][M+1]-		1.1457	1.26495	1.40455	1.55225	1.51023	1.51588	1.63715	0.110826	0.0569888	0.129036	0.20702	0.055549	0.192141	0.0566059	0.0495631	0.0254862	0.0577067	0.0925823	0.0248423	0.0960707	0.0253149	0.0031919	0.143293	20.0603	10.8426	0.0839933	1	1	20	12	0.183031	0.340893	0.712109	28	12.5602	1.55579	0.0338421	0.255181	22.6868	12.0268	1.44599
197	387.128	387.128	387.128	299.058	292.919	299.5	[28][M]-	[M-H+HCOOH]- 342.13	0.936322	0.878755	0.810141	0.711573	0.888561	0.918664	0.770017	0.19959	0.334232	0.114646	0.148375	0.062442	0.174456	0.255955	0.0892592	0.149473	0.0512711	0.0663553	0.0279249	0.087228	0.114467	0.229094	0.469743	24	20.8724	0.075627	0.192857	0.773912	20	0	0.0892232	0.280749	0.701222	20	18.6689	0.92447	0.186367	0.615736	21.3333	19.9328	0.831399
198	387.118	387.117	387.118	358.687	358.468	358.759	[27][M+2]-		1.39048	1.56801	1.79734	1.6339	1.64795	1.62318	1.87728	0.308876	0.511948	0.192733	0.109843	0.247703	0.439706	0.240511	0.138134	0.22895	0.0861928	0.0491235	0.110776	0.219853	0.10756	0.168502	0.417219	24	7.17823	0.120826	1	1	20	12	0.162156	0.556425	0.790391	20	8.14126	1.79791	0.578345	1	21.3333	9.17307	1.66618
199	387.113	387.113	387.113	62.186	61.0616	63.2705			0.865711	0.801615	0.95767	0.774221	0.649161	0.610396	0.912332	0.289964	0.338407	0.146171	0.216171	0.173159	0.258949	0.139233	0.129676	0.15134	0.0653695	0.0966746	0.0774391	0.129475	0.062267	0.179538	0.424022	21.3476	6.23181	0.13142	1	1	28	2	0.140055	0.255244	0.701222	22.6347	7.89123	0.957854	0.404876	0.901678	23.9941	5.8954	0.795222
200	387.164	387.164	387.165	480.444	480.222	480.564			1.14038	1.01156	1.15914	1.42484	1.48103	1.5309	1.76658	0.189016	0.107228	0.22998	0.247348	0.304195	0.293561	0.173619	0.0845304	0.0479539	0.10285	0.110617	0.13604	0.146781	0.077645	0.738692	0.847864	24	19.6218	0.0466104	0.542857	1	28	20	0.26951	0.214732	0.701222	28	24	1.76002	0.556145	1	26.6667	21.2552	1.35728
201	387.128	387.128	387.128	322.815	322.697	323.087			1.00967	1.43827	1.42227	1.57143	1.11101	1.08883	0.847028	0.222733	0.479166	0.331146	0.563124	0.138658	0.222809	0.342788	0.0996091	0.21429	0.148093	0.251837	0.0620099	0.111404	0.1533	0.0675864	0.373443	25.7548	10.6947	0.261939	0.192857	0.773912	28	12	0.211222	0.148514	0.701222	28	11.4973	1.58082	0.0518046	0.322776	27.2516	11.3951	1.21995
202	387.118	387.117	387.118	373.179	373.053	373.389	[25][M+2]-		1.0368	1.08453	1.24248	1.24191	1.19484	1.22658	1.35063	0.103757	0.172203	0.0861454	0.21487	0.0971838	0.276424	0.0867656	0.0464017	0.0770116	0.0385254	0.0960929	0.0434619	0.138212	0.0388028	0.196995	0.444363	24	8.20233	0.0544089	1	1	20	12	0.111685	0.676481	0.854743	28	9.52431	1.25592	0.6725	1	24	9.99591	1.20292
203	388.132	388.131	388.132	299.088	293.119	299.457	[28][M+1]-		0.93863	0.887436	0.820653	0.705296	0.904811	0.925039	0.774069	0.205088	0.337486	0.126014	0.136529	0.0652672	0.174292	0.263356	0.091718	0.150928	0.056355	0.0610577	0.0291884	0.0871458	0.117776	0.274774	0.511853	24	20.8595	0.0762051	0.192857	0.773912	20	0	0.0834222	0.306293	0.701222	20	18.4757	0.938536	0.220928	0.67504	21.3333	19.8564	0.837459
204	389.063	389.063	389.063	304.912	304.645	305.105		[M+Cl]- 354.094	1.09784	0.940309	0.984478	0.903585	1.03674	1.01523	0.907852	0.227392	0.282248	0.0939859	0.401574	0.225884	0.121054	0.251988	0.101693	0.126225	0.0420318	0.179589	0.101018	0.0605268	0.112692	0.135339	0.391772	20.6839	18.2834	0.0725362	1	1	20	18	0.0801566	0.407788	0.72167	20	17.4406	1.04632	0.446663	0.946895	20.228	17.9083	0.979352
205	389.123	389.122	389.123	354.959	354.884	355.033		[M-H-C6H10O5]- 552.182	1.12798	1.30395	1.16218	1.30691	1.1014	1.23081	1.09364	0.157206	0.325296	0.089594	0.154194	0.150894	0.250593	0.20193	0.0703046	0.145477	0.0400677	0.0689578	0.0674818	0.125296	0.0903058	0.729732	0.843386	26.0915	10.4481	0.0430489	1	1	20	8	0.126522	0.744253	0.878479	28	4.35631	1.22738	0.97584	1	24.6972	8.08886	1.19289
206	389.122	389.122	389.123	383.583	383.265	383.781			1.1533	1.32368	1.28503	1.24862	1.12062	1.26421	1.27475	0.0993164	0.161682	0.0600774	0.217664	0.0456427	0.189889	0.15271	0.0444156	0.0723066	0.0268674	0.0973424	0.020412	0.0949445	0.0682938	0.0839711	0.373443	20.0603	6.31158	0.0849398	0.542857	1	20	8	0.0973624	0.234389	0.701222	20	5.27941	1.30738	0.169242	0.577524	20.0201	6.52322	1.23569
207	389.134	389.134	389.134	299.014	298.719	299.457	[28][M+2]-		0.891602	0.870053	0.75549	0.746897	0.842852	0.900969	0.761536	0.212955	0.345494	0.105846	0.276638	0.0781388	0.144598	0.268114	0.0952365	0.154509	0.0473357	0.123716	0.0349447	0.072299	0.119904	0.18253	0.427122	24	20.7779	0.0656644	0.05	0.525281	20	2	0.0870849	0.213925	0.701222	20	19.1767	0.88498	0.0521275	0.322776	21.3333	20.7615	0.810967
208	389.123	389.122	389.123	378.328	378.156	378.506			1.11203	1.27491	1.14902	1.19503	0.992721	1.20676	1.06786	0.163243	0.27139	0.1118	0.153163	0.17222	0.261125	0.196248	0.0730045	0.121369	0.0499983	0.0684967	0.0770191	0.130562	0.0877648	0.702775	0.82446	20.7917	5.81126	0.0494239	1	1	20	8	0.110519	0.73602	0.875545	25.3691	4.36922	1.21684	0.970632	1	22.0536	6.2517	1.14193
209	394.17	394.17	394.171	407.287	407.149	407.39			0.826308	0.627005	0.797462	0.766665	0.879566	0.847983	0.746003	0.13017	0.242077	0.222766	0.276295	0.227274	0.176107	0.222234	0.0582137	0.10826	0.0996241	0.123563	0.10164	0.0880537	0.0993863	0.197632	0.444363	20.6839	16.1796	0.0830364	0.542857	1	24	18	0.0376596	0.292036	0.701222	22.3669	17.0795	0.884843	0.32772	0.835062	22.3503	17.1041	0.786873
210	397.087	397.087	397.088	455.541	455.395	455.685			0.936585	1.12453	1.20502	1.19988	1.10272	1.05325	1.27462	0.199791	0.313838	0.202068	0.156742	0.106789	0.313162	0.188751	0.0893491	0.140352	0.0903676	0.0700972	0.0477577	0.156581	0.0844121	0.0995521	0.381799	24	7.71657	0.108461	0.192857	0.773912	20	10	0.106561	0.306302	0.701222	20	9.80296	1.21366	0.11365	0.457918	21.3333	9.3873	1.14563
211	397.33	397.33	397.331	812.893	812.498	813.113			0.959116	0.937439	0.933182	0.958907	0.835822	0.79724	0.9346	0.0553689	0.0279332	0.0364705	0.0148794	0.241839	0.235029	0.048816	0.0247617	0.0124921	0.0163101	0.00665426	0.108154	0.117514	0.0218312	0.514228	0.685881	24	5.7664	0.0407361	1	1	24	10	0.0688436	0.308432	0.701222	26.069	11.3075	0.962889	0.719526	1	24.6897	9.06032	0.910109
212	397.244	397.244	397.244	384.249	384.099	384.383			0.702833	0.472149	0.744488	0.357046	0.59869	0.585219	0.629071	0.267373	0.310898	0.451914	0.123582	0.468159	0.231342	0.311771	0.119573	0.139038	0.202102	0.0552675	0.209367	0.115671	0.139428	0.71079	0.831775	27.7222	25.7753	0.0683717	1	1	24	6	0.0831661	0.855376	0.937604	28	7.76228	0.746163	0.985794	1	26.5741	4.78178	0.584069
213	399.168	399.168	399.168	386.806	386.739	386.931			1.06755	1.17261	1.07562	1.01448	0.945041	1.00123	1.12468	0.168899	0.182732	0.0693662	0.162621	0.149862	0.133296	0.105006	0.075534	0.0817202	0.0310215	0.0727265	0.0670202	0.0666482	0.0469602	0.0674065	0.373443	24	3.55235	0.0854403	0.05	0.525281	24	6	0.0866279	0.120099	0.701222	22.6347	4.21539	1.14209	0.0159186	0.212627	23.5449	4.58187	1.0503
214	399.092	399.092	399.092	305.185	304.945	305.366	[29][M]-	[M-H+HCOOH]- 354.094	1.06848	0.975381	0.940027	0.881243	1.03351	1.01276	0.881253	0.311915	0.371396	0.111065	0.437686	0.305625	0.21891	0.272272	0.139493	0.166093	0.0496698	0.195739	0.136679	0.109455	0.121764	0.12771	0.391503	22.6818	19.1235	0.0746697	0.542857	1	20	0	0.0822078	0.302564	0.701222	20	17.5278	1.04557	0.258658	0.724088	20.8939	18.9141	0.96155
215	400.095	400.095	400.095	305.163	304.945	305.371	[29][M+1]-		1.07299	0.967341	0.8427	0.887183	1.02956	0.991927	0.871963	0.334922	0.376016	0.270656	0.452459	0.32003	0.226736	0.29017	0.149782	0.16816	0.121041	0.202346	0.143122	0.113368	0.129768	0.111056	0.382334	24	19.654	0.0922601	0.192857	0.773912	20	0	0.100674	0.170382	0.701222	20	17.1184	1.03657	0.0816242	0.39446	21.3333	18.9777	0.940777
216	401.107	401.107	401.108	300.403	294.504	300.654			0.707465	0.67114	0.715018	0.662819	0.821964	0.799663	0.750232	0.175749	0.261032	0.163381	0.0725641	0.238597	0.131855	0.166377	0.0785976	0.116737	0.0730662	0.0324517	0.106704	0.0659277	0.0744062	0.457282	0.651767	24	18.7598	0.0382762	1	1	24	22	0.0756223	0.249219	0.701222	26.8085	17.5255	0.833777	0.630264	1	24.9362	19.5424	0.730665
217	401.239	401.239	401.239	381.006	380.951	381.149			0.896128	0.846486	0.956065	0.92053	0.842127	0.809005	0.990771	0.187883	0.198784	0.174754	0.263289	0.118981	0.276957	0.228351	0.084024	0.088899	0.0781524	0.117746	0.05321	0.138479	0.102122	0.307486	0.541194	20.5773	7.56669	0.0607328	1	1	20	10	0.0554393	0.452522	0.748863	20	8.6678	0.959036	0.684188	1	20.1924	8.75734	0.901537
218	403.123	403.123	403.123	376.857	376.711	377.109			1.0552	2.38691	1.78044	2.76978	1.31873	2.6321	1.83992	0.729019	1.90732	0.946363	2.29054	1.27147	3.01124	1.36877	0.326027	0.852978	0.423226	1.02436	0.568617	1.50562	0.61213	0.7367	0.847864	25.4268	9.45201	0.306303	1	1	20	8	0.755319	0.919075	0.975409	28	11.8523	2.77399	0.992601	1	24.4756	9.74989	2.00455
219	404.103	404.103	404.103	61.9211	61.0004	62.6732			0.797801	0.9255	0.88409	0.790181	0.583847	0.543227	0.969426	0.3273	0.363875	0.212911	0.27043	0.247306	0.292645	0.200509	0.146373	0.16273	0.0952166	0.12094	0.110599	0.146322	0.0896701	0.16961	0.417219	24	4.86475	0.170483	0.542857	1	24	6	0.180011	0.166315	0.701222	22.1053	5.01848	0.916271	0.213026	0.661727	23.3684	5.29473	0.776111
220	405.211	405.211	405.211	512.928	512.297	513.288			1.36005	1.04873	1.33669	1.17608	1.30701	1.31349	1.28483	0.265996	0.266566	0.0625765	0.211934	0.203737	0.0994936	0.166575	0.118957	0.119212	0.027985	0.0947799	0.091114	0.0497468	0.0744946	0.762664	0.861447	24	19.2574	0.0537931	1	1	20	18	0.109104	0.789188	0.910976	24.7059	8.22624	1.33845	0.985023	1	22.902	19.9479	1.25515
221	405.248	405.248	405.248	619.168	618.851	621.332			1.05705	1.02189	1.08043	0.979651	1.28075	1.06582	1.17517	0.500572	0.0834619	0.419756	0.308464	0.368522	0.0912923	0.313766	0.223863	0.0373253	0.187721	0.137949	0.164808	0.0456461	0.14032	0.835882	0.907286	22.1778	18.0227	0.0369978	1	1	28	20	0.0779925	0.659644	0.841428	28	16.2329	1.28198	0.977344	1	26.0593	18.3318	1.09455
222	407.058	407.058	407.058	415.944	415.446	416.3			0.972449	1.08185	1.05772	1.02666	1.02734	0.743351	1.03535	0.268129	0.0632788	0.0401075	0.04978	0.0485248	0.305395	0.0410209	0.119911	0.0282991	0.0179366	0.0222623	0.0217009	0.152698	0.0183451	0.374221	0.585915	21.8142	8.20427	0.0927404	1	1	24	10	0.060293	0.402981	0.72167	23.7736	5.29726	1.07267	0.70594	1	23.1959	7.91023	1.00006
223	407.133	407.133	407.134	323.605	323.46	323.844			1.28534	1.46518	1.51623	1.84798	1.44378	1.55666	1.82022	0.176243	0.268441	0.283039	0.392912	0.253858	0.612093	0.427493	0.0788181	0.120051	0.126579	0.175716	0.113529	0.306047	0.191181	0.432477	0.637509	24	8.34654	0.123112	1	1	28	18	0.19763	0.718284	0.865231	20	11.9158	1.84836	0.886115	1	24	12.9797	1.56915
224	407.263	407.263	407.263	634.762	634.299	634.967	[30][M]-	[M+Cl+HCOOH]- 326.288 [M-H+HCOOH]- 362.265	1.27134	1.22191	1.17376	1.26026	1.22183	1.26255	1.1936	0.295614	0.318998	0.18876	0.0575269	0.354789	0.201206	0.201719	0.132203	0.14266	0.0844161	0.0257268	0.158667	0.100603	0.0902113	0.194613	0.442086	20.0603	17.3805	0.0372807	1	1	20	16	0.0349564	0.387684	0.716748	20	19.4347	1.23956	0.522376	1	20.0201	17.5918	1.22774
225	408.092	408.092	408.093	345.554	345.366	345.734			1.1342	1.11793	1.34799	1.23153	1.22899	1.07369	1.18659	0.13793	0.181661	0.137708	0.19012	0.145787	0.0419241	0.0983678	0.0616841	0.0812411	0.061585	0.0850244	0.065198	0.0209621	0.0439914	0.0878064	0.373443	20.0603	10.2603	0.10204	0.192857	0.773912	20	12	0.0841406	0.260667	0.701222	20	8.30095	1.35007	0.0932583	0.417208	20.0201	10.1903	1.20864
226	408.267	408.266	408.267	634.673	632.545	635.021	[30][M+1]-		1.05876	1.13965	0.991053	1.13338	1.1671	1.00418	1.19186	0.332457	0.406947	0.282113	0.168188	0.454319	0.358158	0.194141	0.14868	0.181992	0.126165	0.0752159	0.203177	0.179079	0.0868226	0.981581	0.992193	26.7919	2.27964	0.00966921	1	1	28	18	0.0520768	0.990151	0.998687	28	14.9691	1.17505	0.999996	1	27.5973	16.361	1.09785
227	409.206	409.206	409.206	490.737	490.232	491.685			1.22407	1.03514	1.19947	0.79978	1.08936	1.1677	0.86838	0.315722	0.318302	0.0686887	0.222251	0.191128	0.0841053	0.279811	0.141195	0.142349	0.0307185	0.0993939	0.085475	0.0420526	0.125135	0.665494	0.802887	22.9425	20.2414	0.0864218	1	1	20	4	0.155722	0.836137	0.93389	20	7.35157	1.20845	0.978227	1	20.9808	4.06689	1.0533
228	413.107	413.107	413.108	387.125	386.985	387.23		[M-H+NaCOOH]- 346.125	1.10438	1.1168	1.33919	1.21284	1.11307	1.24093	1.36464	0.137155	0.129902	0.0961782	0.316628	0.204921	0.116404	0.207594	0.0613374	0.0580939	0.0430122	0.141601	0.0916435	0.0582021	0.0928389	0.172663	0.418239	21.3476	6.84034	0.0964049	1	1	20	10	0.0766969	0.525997	0.776319	20	8.2806	1.34084	0.570004	1	20.4492	8.41755	1.22243
229	415.196	415.195	415.196	450.631	450.51	450.743			1.14547	1.0004	1.20908	1.36003	1.53546	1.44306	1.54177	0.198772	0.104143	0.400276	0.150499	0.270145	0.360306	0.235945	0.0888937	0.0465739	0.179009	0.067305	0.120813	0.180153	0.105518	0.339106	0.565177	24	16.2193	0.0822829	0.542857	1	28	18	0.233012	0.158276	0.701222	28	16.4507	1.5377	0.314283	0.813663	26.6667	16.9464	1.32168
230	415.123	415.122	415.123	435.382	435.27	435.464			1.19721	1.01891	1.08893	1.07056	1.24545	1.15004	1.08387	0.153197	0.258533	0.0903989	0.152999	0.123134	0.118878	0.0982639	0.0685118	0.11562	0.0404276	0.0684232	0.0550671	0.0594388	0.0439449	0.258196	0.495716	24	18.0718	0.078181	1	1	20	18	0.110682	0.219354	0.701222	20.2139	16.4753	1.24774	0.452679	0.948966	21.4046	17.6031	1.1206
231	415.254	415.254	415.255	346.47	346.223	346.553			0.660558	0.3534	0.641529	0.443219	0.552371	0.606317	0.515339	0.267443	0.270811	0.420242	0.285972	0.412861	0.19256	0.312424	0.119604	0.12111	0.187938	0.127891	0.184637	0.0962798	0.13972	0.782405	0.873784	24	19.4864	0.052362	1	1	20	18	0.0906377	0.91145	0.971729	22.1053	8.14519	0.642334	0.99499	1	22.0351	18.5651	0.535343
232	417.138	417.138	417.139	435.4	435.351	435.522	[31][M]-		1.05787	1.27068	1.12078	1.16487	1.16189	1.10349	1.19531	0.129909	0.222312	0.177621	0.291493	0.220342	0.126769	0.125848	0.058097	0.0994212	0.0794345	0.130359	0.0985398	0.0633847	0.0562808	0.582436	0.738912	20.3673	6.83813	0.0459737	1	1	20	8	0.0478639	0.771427	0.900479	20.2139	13.8464	1.16982	0.95257	1	20.1938	9.13852	1.15835
233	417.139	417.138	417.139	322.797	322.48	323.091			1.04103	0.991575	0.978163	1.05815	1.21883	1.33216	1.17606	0.175825	0.501861	0.240892	0.496608	0.176771	0.331459	0.444512	0.0786314	0.224439	0.10773	0.22209	0.0790542	0.16573	0.198792	0.15547	0.41341	24	19.2123	0.090218	0.05	0.525281	28	20	0.138751	0.116275	0.701222	27.5912	19.6252	1.30476	0.0294396	0.246868	26.5304	19.6774	1.11174
234	418.074	418.074	418.075	345.722	345.531	346.055			1.12602	1.17705	1.25812	1.09511	1.17932	0.937264	1.1262	0.171545	0.176676	0.123663	0.363904	0.122362	0.345496	0.0728271	0.0767172	0.0790121	0.0553036	0.162743	0.054722	0.172748	0.0325693	0.379184	0.590469	20.264	8.7605	0.0756717	1	1	24	6	0.0595435	0.387887	0.716748	25.0331	7.45075	1.26083	0.69919	1	23.099	7.50618	1.13356
235	418.142	418.141	418.142	435.376	435.223	435.478	[31][M+1]-		1.06919	1.30019	1.1549	1.22981	1.1925	0.970472	1.21502	0.124923	0.22537	0.150534	0.286418	0.194366	0.224982	0.158581	0.0558672	0.100789	0.0673207	0.12809	0.0869231	0.112491	0.0709196	0.420084	0.627833	21.1217	8.33798	0.0893352	1	1	24	10	0.10594	0.534125	0.77946	22.3669	13.0861	1.23272	0.810245	1	22.4962	10.4035	1.17289
236	419.263	419.263	419.263	561.319	560.789	561.777		[M+Cl]- 384.294 [M-H]- 420.27	1.13283	1.18482	0.599084	1.21132	1.31119	1.03821	0.986198	0.361592	0.383626	0.348029	0.316805	0.25175	0.417848	0.303408	0.161709	0.171563	0.155643	0.141679	0.112586	0.208924	0.135688	0.348213	0.570255	20.7917	17.1518	0.208599	1	1	20	14	0.126115	0.459989	0.754853	20	14.8254	1.32478	0.722174	1	20.2639	15.2998	1.08758
237	420.045	420.044	420.045	253.2	252.942	253.497	[32][M]-	[M+Cl]- 385.075 [M-H]- 421.052	0.757964	0.321604	0.495894	1.286	1.78344	0.721487	0.328852	0.601059	0.173463	0.450442	1.57782	1.54128	0.692617	0.255509	0.268802	0.077575	0.201444	0.705623	0.689283	0.346309	0.114267	0.0726088	0.373443	24	15.0657	0.608528	0.05	0.525281	20	16	0.558689	0.129622	0.701222	20.4324	15.5693	1.79824	0.0178874	0.21964	21.4775	15.7119	0.884651
238	420.044	420.044	420.045	246.002	243.36	246.882			0.704767	0.255154	0.46903	1.31024	1.85532	0.674094	0.315766	0.589454	0.115924	0.442542	1.60017	1.69003	0.654348	0.249947	0.263612	0.0518428	0.197911	0.715616	0.755805	0.327174	0.11178	0.0758384	0.373443	24	14.9707	0.649509	0.05	0.525281	20	16	0.594829	0.134604	0.701222	20.4324	15.5647	1.87217	0.0190437	0.21964	21.4775	15.6851	0.874426
239	421.042	421.042	421.043	387.248	387.171	387.351	[33][M]-		0.931281	0.832987	0.979691	1.0103	1.10536	1.19961	0.940952	0.145347	0.128861	0.201258	0.261326	0.16355	0.0965972	0.0587527	0.0650012	0.0576282	0.0900054	0.116869	0.0731417	0.0482986	0.026275	0.177183	0.422618	21.3476	16.1033	0.1056	0.192857	0.773912	28	18	0.107121	0.171981	0.701222	26.069	19.0719	1.1647	0.113597	0.457918	25.1389	17.8497	1.0017
240	421.047	421.047	421.047	253.186	252.935	253.387	[32][M+1]-		0.751819	0.333877	0.48385	1.25676	1.83411	0.759078	0.328912	0.615171	0.203519	0.465436	1.5389	1.60357	0.748032	0.283378	0.275113	0.0910165	0.208149	0.688217	0.717139	0.374016	0.126731	0.0765547	0.373443	24	15.1643	0.617324	0.05	0.525281	20	16	0.597732	0.131564	0.701222	20.6557	15.6595	1.84448	0.0188475	0.21964	21.5519	15.7623	0.891691
241	421.163	421.163	421.163	372.407	372.251	372.569	[34][M]-		1.16207	1.122	1.18469	1.18748	1.27019	1.23929	1.21707	0.101337	0.0796893	0.0677176	0.0809918	0.0784237	0.132025	0.036234	0.0453194	0.0356381	0.0302842	0.0362206	0.0350722	0.0660126	0.0162043	0.242532	0.476403	24	16.295	0.031632	0.05	0.525281	28	18	0.0488302	0.142451	0.701222	28	16.788	1.27261	0.0476654	0.309704	26.6667	17.0796	1.19843
242	421.089	421.089	421.089	358.701	358.575	358.784		[M+Cl]- 386.12	1.05465	1.14755	1.31404	1.21716	1.32802	1.24681	1.25767	0.104249	0.107933	0.184125	0.0723911	0.172345	0.308446	0.206669	0.0466214	0.0482692	0.0823432	0.0323743	0.0770751	0.154223	0.092425	0.190338	0.437097	24	10.9676	0.0678997	1	1	20	12	0.127615	0.378037	0.716584	28	16.2208	1.32842	0.510497	0.992339	24	13.1178	1.23204
243	421.089	421.089	421.089	337.603	337.307	337.925		[M+Cl]- 386.12	0.96454	1.06582	1.21622	1.14555	1.13932	1.07795	0.996076	0.211031	0.30928	0.080429	0.0506165	0.177338	0.078805	0.325022	0.0943758	0.138314	0.0359689	0.0226364	0.0793079	0.0394025	0.145354	0.0267843	0.285394	25.1069	11.2523	0.101384	0.192857	0.773912	24	12	0.0977717	0.150519	0.701222	28	8.33908	1.21786	0.0262705	0.231323	25.7023	10.737	1.09501
244	421.225	421.224	421.225	731.673	726.482	734.484			1.06305	0.989021	0.627315	1.04047	0.907231	0.829352	0.935339	0.38478	0.284853	0.249552	0.0438514	0.216988	0.338537	0.393293	0.172079	0.12739	0.111603	0.0196109	0.0970401	0.169269	0.175886	0.67207	0.808984	21.234	18.8132	0.085598	1	1	20	16	0.0942124	0.852543	0.937604	20	12.5462	1.04964	0.980926	1	20.4113	15.8164	0.918375
245	422.045	422.045	422.046	387.244	387.123	387.348	[33][M+1]-		0.983131	0.896923	1.05187	1.06355	1.17346	1.24359	0.993557	0.139117	0.124617	0.230634	0.264076	0.169197	0.117449	0.0801609	0.0622148	0.0557305	0.103143	0.118098	0.075667	0.0587243	0.035849	0.181506	0.426402	21.3476	15.8715	0.103303	0.192857	0.773912	28	18	0.0957725	0.17479	0.701222	26.069	18.874	1.2208	0.116761	0.461934	25.1389	17.6923	1.06023
246	422.042	422.041	422.042	253.166	252.839	253.456	[32][M+2]-		0.778025	0.331946	0.502569	1.33117	1.91665	0.729314	0.319459	0.647238	0.184798	0.474992	1.65783	1.70452	0.7134	0.2718	0.289454	0.0826442	0.212423	0.741405	0.762283	0.3567	0.121553	0.0778708	0.373443	24	15.0656	0.655484	0.00714286	0.525281	20	16	0.608772	0.134288	0.701222	20.4324	15.6089	1.931	0.0041565	0.115367	21.4775	15.7271	0.920023
247	421.971	421.971	421.971	395.837	395.71	395.962			1.26255	1.21792	1.27003	1.3305	1.35816	1.29027	1.35015	0.161028	0.15866	0.179365	0.117812	0.132689	0.0766683	0.0296189	0.0720139	0.070955	0.0802144	0.0526872	0.0593405	0.0383341	0.013246	0.479855	0.666117	24	14.5936	0.0249487	0.542857	1	28	18	0.0579751	0.283754	0.701222	28	15.4461	1.35952	0.517218	0.999171	26.6667	16.0255	1.29797
248	422.166	422.166	422.166	372.407	372.151	372.591	[34][M+1]-		1.16097	1.10877	1.06128	1.16718	1.2915	1.27596	1.24211	0.119782	0.0841691	0.267174	0.0740401	0.0612006	0.107733	0.0553693	0.0535682	0.0376416	0.119484	0.0331117	0.0273697	0.0538665	0.0247619	0.133671	0.391653	24	18.9737	0.0668986	0.192857	0.773912	28	20	0.101397	0.112801	0.701222	26.4336	17.5945	1.30123	0.0694852	0.356971	26.1445	18.9089	1.18614
249	423.089	423.089	423.089	350.351	350.226	350.441		[M-H+NaCOOH]- 356.109	1.01476	1.08696	1.14483	1.09369	1.11504	1.08439	1.02869	0.0414269	0.128735	0.1572	0.0595059	0.124597	0.0744522	0.0704455	0.0185267	0.0575721	0.0703019	0.0266118	0.0557214	0.0372261	0.0315042	0.101782	0.381799	24.795	11.2467	0.0474125	0.192857	0.773912	24	12	0.0409167	0.209564	0.701222	28	8.04687	1.14485	0.0887821	0.408923	25.5983	10.6725	1.08538
250	423.185	423.185	423.186	419.141	419.002	419.262		[M+Cl]- 388.216 [M-H]- 424.193	0.953418	0.891422	0.995848	0.984525	1.03951	1.15881	0.990564	0.151614	0.133924	0.204734	0.22432	0.154294	0.170475	0.147705	0.067804	0.0598926	0.0915597	0.100319	0.0690023	0.0852377	0.0660555	0.441852	0.642506	22.1778	17.1102	0.0521862	0.542857	1	28	20	0.0641131	0.238162	0.701222	28	19.5862	1.11515	0.454692	0.948966	26.0593	18.9793	1.0014
251	423.161	423.16	423.162	371.849	371.451	372.102			1.1229	1.24994	1.38307	1.48986	1.40249	1.56999	1.57666	0.321055	0.163327	0.121024	0.154586	0.366145	0.234647	0.167984	0.14358	0.0730423	0.0541235	0.0691328	0.163745	0.117323	0.0751247	0.269525	0.507055	20.4718	9.80624	0.0559595	1	1	28	18	0.177293	0.380909	0.716584	28	12.0614	1.48994	0.602336	1	25.4906	13.1126	1.40284
252	423.258	423.258	423.258	561.58	560.276	562.25			1.13391	0.739701	0.9052	0.954535	0.755419	0.68808	0.420073	0.443319	0.134038	0.34772	0.402705	0.200293	0.145969	0.360314	0.198258	0.0599436	0.155505	0.180095	0.0895739	0.0729844	0.161137	0.267705	0.506689	24	15.1757	0.121785	1	1	28	6	0.184597	0.678463	0.85557	28	11.11	0.962503	0.755693	1	26.6667	10.8194	0.802429
253	423.969	423.969	423.97	395.859	395.733	396.012			1.17705	1.14494	1.22079	1.2672	1.28138	1.20392	1.13967	0.103323	0.169473	0.164736	0.142586	0.129936	0.0286534	0.258347	0.0462074	0.0757904	0.0736721	0.0637663	0.0581093	0.0143267	0.115536	0.00139025	0.143293	21.234	13.7638	0.0712236	0.192857	0.773912	24	14	0.0547791	0.120625	0.701222	22.6347	15.0208	1.28504	0.00209538	0.111448	22.6229	14.2951	1.21591
254	424.972	424.972	424.973	325.06	324.968	325.201			0.878392	1.06504	0.746742	1.08524	0.945067	1.18966	0.848921	0.272752	0.118438	0.242569	0.326586	0.306283	0.0605508	0.304576	0.121978	0.0529671	0.10848	0.146054	0.136974	0.0302754	0.136211	0.693355	0.817719	20.1616	17.5384	0.085786	1	1	28	16	0.143647	0.813011	0.926229	22.6347	19.576	1.06838	0.979447	1	23.5988	18.5547	0.963006
255	425.201	425.201	425.201	452.69	452.513	452.788			1.18668	0.989899	0.985478	0.94932	1.00453	1.02656	0.934885	0.124845	0.137799	0.122947	0.0580077	0.140873	0.071338	0.122975	0.0558322	0.0616254	0.0549834	0.0259418	0.0630004	0.035669	0.0549961	0.0571668	0.373443	21.5784	19.4379	0.0787129	0.542857	1	20	0	0.0390423	0.51116	0.772815	20	18.7658	1.02173	0.217786	0.669835	20.5261	19.4225	0.999631
256	425.216	425.216	425.217	534.646	534.559	534.806			1.6429	1.76808	1.79379	1.46653	2.02552	1.60457	1.82458	0.515515	0.347397	0.322217	0.562171	0.538474	0.620716	0.444704	0.230545	0.155361	0.1441	0.251411	0.240813	0.310358	0.198878	0.992209	0.995403	24	2.31033	0.0142893	1	1	28	20	0.12173	0.997826	0.998687	28	16.1937	2.02717	1	1	26.6667	18.6858	1.73229
257	427.18	427.18	427.181	361.906	361.759	362.138			1.02129	0.887589	0.900457	1.07171	1.09388	1.39693	1.11121	0.253761	0.347075	0.21928	0.434903	0.176603	0.363816	0.153702	0.113485	0.155217	0.098065	0.194495	0.0789791	0.181908	0.0687378	0.176918	0.422618	20.6839	18.2561	0.132731	0.05	0.525281	28	20	0.144386	0.172129	0.701222	26.8085	19.8543	1.28444	0.0434407	0.300867	25.1641	19.5605	1.06343
258	428.003	428.003	428.003	335.158	334.792	335.341			1.18223	1.15658	1.11508	1.04726	1.00981	1.08007	1.03316	0.129171	0.130398	0.086858	0.116465	0.0936149	0.232473	0.128928	0.057767	0.0583158	0.0388441	0.0520848	0.0418659	0.116236	0.0576583	0.0529095	0.373443	20.7917	2.59723	0.0400183	0.542857	1	28	2	0.0607139	0.213903	0.701222	28	4.77262e-05	1.18187	0.117089	0.461934	25.5972	1.67939	1.08636
259	430.089	430.088	430.089	447.006	446.866	447.138			1.08803	1.12596	1.17087	1.11248	0.978028	1.13154	1.02531	0.0987	0.113187	0.0667867	0.10651	0.244787	0.0743404	0.270284	0.04414	0.0506189	0.0298679	0.0476328	0.109472	0.0371702	0.120875	0.659251	0.797412	22.427	7.05897	0.037215	1	1	28	8	0.0601055	0.581514	0.799488	25.7143	7.79798	1.17104	0.927124	1	25.3804	7.64569	1.09224
260	431.19	431.118	431.191	371.112	371.007	372.963	[35][M]-		1.27348	1.37253	1.42016	1.67554	1.56372	1.72235	1.77203	0.163961	0.224497	0.137106	0.164327	0.253492	0.111414	0.125419	0.0733256	0.100398	0.0613158	0.0734894	0.113365	0.055707	0.0560891	0.674446	0.808984	21.1217	11.6792	0.0343531	1	1	28	18	0.230666	0.305116	0.701222	28	23.9999	1.78496	0.788276	1	25.7072	17.3833	1.54311
261	431.096	431.096	431.096	447.073	446.946	447.198		[M-H-C6H10O4]- 578.161	0.992635	1.03746	1.02798	0.989614	0.993343	1.02979	1.01816	0.0773954	0.0748936	0.0736084	0.0868645	0.0666539	0.0921574	0.0854255	0.0346123	0.0334934	0.0329187	0.038847	0.0298085	0.0460787	0.0382034	0.436547	0.638766	24	3.96951	0.0160773	1	1	20	6	0.0271283	0.32405	0.704621	20	5.31271	1.03713	0.688661	1	21.3333	5.21272	1.01085
262	431.19	431.19	431.191	402.459	402.32	402.61	[36][M]-		1.1878	1.24202	1.35976	1.70794	1.67721	1.75047	1.89167	0.142289	0.087623	0.156311	0.340593	0.225094	0.341977	0.0341258	0.0636334	0.0391862	0.0699044	0.152318	0.100665	0.170989	0.0152615	0.449702	0.648973	24	13.7619	0.0567376	1	1	28	18	0.348142	0.230065	0.701222	28	24	1.8929	0.604392	1	26.6667	18.2202	1.54556
263	431.096	431.096	431.097	501.28	501.155	501.371	[37][M]-		1.42951	2.51623	2.80951	2.15556	1.82027	1.47506	1.97464	0.511706	0.884573	0.70714	1.34514	1.01315	0.388937	0.814851	0.228842	0.395593	0.316243	0.601567	0.453097	0.194468	0.364412	0.0890274	0.373443	24	7.9836	0.572805	0.192857	0.773912	24	8	0.6995	0.132224	0.701222	22.1053	7.25729	2.82611	0.0581609	0.339878	23.3684	7.74499	2.07615
264	431.118	431.118	431.118	326.114	325.949	326.601			1.09018	0.792854	0.817386	0.83008	1.05511	1.28395	1.59068	0.122565	0.0948539	0.0984511	0.181786	0.0610647	0.159389	0.112986	0.0548127	0.04242	0.0440287	0.081297	0.027309	0.0796943	0.0505289	0.0175686	0.236944	25.7548	24.2698	0.240858	0.192857	0.773912	28	24	0.325425	0.145806	0.701222	28	24	1.58816	0.018571	0.21964	27.2516	24.124	1.05896
265	431.315	431.314	431.315	820.896	820.649	821.052			1.31554	1.54438	1.59568	1.27142	1.55286	1.69539	1.78469	0.302949	0.437267	0.443337	0.428158	0.587226	0.47438	0.478993	0.135483	0.195552	0.198266	0.191478	0.262616	0.23719	0.214212	0.351759	0.571991	24	2.62757	0.113187	1	1	28	20	0.168868	0.683855	0.857514	20	6.54854	1.61908	0.827469	1	24	5.42481	1.53441
266	432.194	432.194	432.194	371.112	370.949	371.298	[35][M+1]-		1.32769	1.45643	1.52121	1.7957	1.66751	1.85786	1.88957	0.192979	0.265916	0.172009	0.161607	0.304688	0.104623	0.143609	0.0863028	0.118921	0.0769248	0.0722729	0.136261	0.0523115	0.064224	0.621129	0.764607	24	11.5558	0.0419727	1	1	28	18	0.250382	0.306831	0.701222	28	24	1.90584	0.768352	1	26.6667	17.4478	1.64543
267	432.1	432.1	432.1	501.239	501.103	501.371	[37][M+1]-		1.40969	2.47342	2.7917	2.10481	1.82778	1.42071	1.91699	0.49516	0.907756	0.659406	1.29906	0.966748	0.383695	0.856981	0.221442	0.405961	0.294895	0.580957	0.432343	0.191848	0.383253	0.0278842	0.285394	21.3476	8.22076	0.63084	0.192857	0.773912	24	8	0.681593	0.13647	0.701222	22.1053	7.29648	2.8077	0.0251436	0.227693	22.4843	7.85661	2.04565
268	432.194	432.194	432.194	402.499	402.396	402.616	[36][M+1]-		1.15581	1.20905	1.35979	1.7132	1.66939	1.47835	1.67	0.173855	0.119665	0.174291	0.308245	0.271277	0.465021	0.431423	0.0777503	0.0535157	0.0779452	0.137851	0.121319	0.23251	0.192938	0.123503	0.386856	23.6213	12.549	0.138552	1	1	20	14	0.332174	0.253761	0.701222	28	13.1474	1.73392	0.327773	0.835062	23.8738	13.4506	1.48431
269	432.244	432.244	432.245	346.386	346.171	346.577			0.721732	0.407013	0.682352	0.467866	0.652142	0.619655	0.625759	0.209175	0.260281	0.320632	0.2028	0.346596	0.332157	0.338262	0.093546	0.116401	0.143391	0.0906951	0.155002	0.166079	0.151276	0.749688	0.854827	24	20.4008	0.0569116	1	1	20	18	0.151664	0.860139	0.940497	24.3871	8.09027	0.682692	0.989832	1	22.7957	20.8876	0.588813
270	433.206	433.206	433.207	387.121	386.885	387.255			1.24054	1.50743	1.57743	1.81202	1.86486	1.96645	2.37651	0.470504	0.142481	0.364407	0.490517	0.248404	0.297319	0.0906555	0.210416	0.0637194	0.162968	0.219366	0.11109	0.148659	0.0405424	0.312949	0.54567	21.0105	6.46028	0.0791153	1	1	28	18	0.336953	0.412575	0.72167	28	23.9999	2.36765	0.663943	1	25.6702	17.1592	1.76075
271	433.242	433.242	433.242	551.472	551.163	551.759			1.23082	1.10709	1.06078	1.16879	1.23451	1.27132	1.24732	0.285378	0.347081	0.328899	0.314984	0.192283	0.148384	0.15351	0.127625	0.155219	0.147088	0.140865	0.0859915	0.074192	0.0686518	0.0851802	0.373443	24	20.2367	0.0761166	0.00714286	0.525281	28	22	0.0850492	0.114028	0.701222	25.0331	20.4255	1.26743	0.00391466	0.115367	25.6777	20.9262	1.18376
272	434.06	434.06	434.06	321.468	321.228	321.614			0.570726	0.256135	0.423371	1.35022	1.68726	0.722847	0.266748	0.468746	0.179011	0.468979	1.73718	1.5202	0.804374	0.235485	0.20963	0.0800562	0.209734	0.776889	0.679855	0.402187	0.105312	0.00205956	0.143293	20.1616	14.5215	0.719304	0.05	0.525281	24	16	0.568345	0.124618	0.701222	21.3559	15.3144	1.71325	0.000971411	0.0825699	21.8392	15.3182	0.841578
273	434.209	434.208	434.209	387.648	387.089	388.584			1.38651	1.70848	1.79336	1.90705	1.42298	1.9598	2.04223	0.322761	0.399171	0.116266	0.63593	0.250668	0.404964	0.537347	0.144343	0.178515	0.0519957	0.284397	0.112102	0.202482	0.240309	0.437862	0.639689	24	5.98863	0.164237	1	1	20	10	0.287686	0.684177	0.857514	20	11.3013	1.92239	0.878316	1	21.3333	9.63155	1.76421
274	435.133	435.132	435.133	410.499	410.422	410.591			0.62786	0.597671	0.966377	0.886268	0.96126	0.519992	0.854113	0.474498	0.438353	0.559663	0.405124	0.282349	0.471078	0.303732	0.212202	0.196037	0.250289	0.181177	0.12627	0.235539	0.135833	0.180039	0.424022	21.6957	10.7422	0.177331	0.542857	1	20	12	0.23575	0.345617	0.714542	20	15.2703	0.976945	0.342077	0.852912	20.5652	12.6835	0.809311
275	436.039	436.039	436.04	62.7194	62.0876	63.2511	[38][M]-		1.2925	0.941511	1.01099	1.22929	1.56372	1.40792	0.598517	0.629827	0.238781	0.86336	0.98047	0.704507	0.703773	0.14826	0.281667	0.106786	0.386107	0.438479	0.315065	0.351887	0.066304	0.100691	0.381799	24	16.322	0.365827	0.542857	1	20	18	0.248183	0.168402	0.701222	20	16.7673	1.57246	0.153509	0.541627	21.3333	17.2591	1.15116
276	437.042	437.042	437.042	62.8979	62.0876	63.2511	[38][M+1]-		1.27671	0.894259	1.01219	1.20322	1.56822	1.43174	0.577037	0.689117	0.207759	0.941206	1.02951	0.726399	0.747759	0.157173	0.308183	0.0929125	0.42092	0.460412	0.324855	0.373879	0.07029	0.0610743	0.373443	22.8114	16.2968	0.407352	0.542857	1	20	18	0.270155	0.171724	0.701222	20	16.9568	1.58232	0.111164	0.454767	20.9371	17.2187	1.13806
277	437.201	437.201	437.201	459.959	459.872	460.058		[M+Cl]- 402.231 [M-H]- 438.208	1.10635	1.03534	1.20803	1.16812	1.2214	1.39372	1.18287	0.114592	0.116589	0.182207	0.173676	0.0458908	0.144761	0.140765	0.0512473	0.05214	0.0814855	0.0776703	0.020523	0.0723806	0.062952	0.647583	0.788399	20.5773	16.545	0.0509751	0.542857	1	28	20	0.0857798	0.287805	0.701222	28	8.58898	1.21268	0.598456	1	25.5258	18.1751	1.18835
278	438.037	438.036	438.037	62.8938	62.0876	63.2511	[38][M+2]-		1.25095	0.887794	0.947317	1.15825	1.54429	1.35608	0.537289	0.676821	0.218058	0.912871	1.00867	0.72661	0.69179	0.144253	0.302683	0.0975186	0.408248	0.45109	0.32495	0.345895	0.0645121	0.10387	0.381799	24	16.4032	0.377608	0.542857	1	20	18	0.272969	0.164976	0.701222	20	16.7004	1.55299	0.154578	0.543348	21.3333	17.2512	1.09968
279	438.102	438.102	438.103	455.573	455.388	455.795			0.985646	1.19917	1.2982	1.12469	1.15984	1.10613	1.0989	0.0985255	0.234132	0.170458	0.135763	0.0872995	0.153713	0.170449	0.0440619	0.104707	0.0762311	0.0607152	0.0390415	0.0768565	0.0762272	0.202565	0.449639	24	8.95676	0.0947409	1	1	20	8	0.0978329	0.35078	0.716584	22.3669	7.51316	1.30043	0.507368	0.990374	22.1223	8.17917	1.14898
280	438.996	438.995	438.996	414.172	414.097	414.33	[39][M]-		1.05923	1.10045	1.11999	1.16033	1.12558	1.11443	1.11521	0.037013	0.0641519	0.0463272	0.0554576	0.0539142	0.0149509	0.0234272	0.0165527	0.0286896	0.0207181	0.0248014	0.0241112	0.00747543	0.010477	0.0139578	0.210493	23.345	11.1218	0.0306458	0.192857	0.773912	28	14	0.0191791	0.227377	0.701222	28	12.0652	1.16035	0.021893	0.21964	26.4483	12.4085	1.1153
281	438.995	438.995	438.996	421.218	421.065	421.354			1.09768	1.16126	1.17647	1.21142	1.15089	1.15728	1.19516	0.0733616	0.0684588	0.0419829	0.0991852	0.0560446	0.0586533	0.0356376	0.0328083	0.0306157	0.0187753	0.044357	0.0250639	0.0293267	0.0159376	0.105483	0.381799	24	8.84513	0.0333898	0.542857	1	20	10	0.042807	0.38933	0.717996	20	11.7437	1.21183	0.268341	0.737938	21.3333	10.3798	1.17064
282	439.998	439.997	439.998	414.202	414.019	414.447	[39][M+1]-		1.04619	1.2024	1.09351	1.16748	1.11148	1.09534	1.10908	0.0272212	0.235156	0.0686878	0.111465	0.0498473	0.0459459	0.0248641	0.0121737	0.105165	0.0307181	0.0498488	0.0222924	0.0229729	0.0111196	0.587043	0.740736	24	8.71268	0.0333068	1	1	20	8	0.0610701	0.744567	0.878479	23.4783	12.1231	1.16762	0.948526	1	22.4928	9.56845	1.12283
283	440.173	440.173	440.173	555.253	555.153	555.365			1.56383	1.43151	1.81231	1.45939	2.22105	0.908034	1.48694	0.343888	0.37857	0.882189	0.960691	1.10075	0.632511	0.722514	0.153791	0.169301	0.394527	0.429634	0.492269	0.316255	0.323118	0.665401	0.802887	24	12.3739	0.211073	1	1	24	12	0.389864	0.784158	0.908535	20	15.7795	2.22852	0.971601	1	22.6667	13.3074	1.59286
284	441.138	441.138	441.18	430.924	429.003	431.103			1.20823	1.20446	1.28213	1.41764	1.30887	1.4826	1.44277	0.158353	0.173204	0.232555	0.167112	0.265152	0.384672	0.309771	0.0708175	0.0774592	0.104002	0.074735	0.11858	0.192336	0.138534	0.878842	0.935897	20.9005	13.3333	0.0177181	0.542857	1	28	20	0.100083	0.31592	0.701222	28	23.9999	1.45969	0.705792	1	25.6335	18.8274	1.33514
285	443.157	443.157	443.158	471.592	470.967	471.966			1.39028	1.12127	1.20761	1.14888	1.10997	1.25564	1.14927	0.299081	0.353102	0.214608	0.368556	0.307161	0.133132	0.176493	0.133753	0.157912	0.0959758	0.164823	0.137366	0.0665662	0.0789302	0.367521	0.581995	24	21.4824	0.0730612	1	1	24	0	0.0754887	0.715733	0.865231	28	8.18498	1.20793	0.848879	1	25.3333	0.91415	1.19342
286	445.124	445.123	445.124	398.242	398.025	398.377			1.12825	1.3883	1.43017	1.10235	1.1651	1.02278	1.23745	0.458467	0.562319	0.401681	0.279973	0.232746	0.114811	0.251244	0.205033	0.251477	0.179637	0.125208	0.104087	0.0574054	0.11236	0.0980813	0.381799	20.1616	6.96637	0.161744	1	1	20	6	0.187431	0.198232	0.701222	22.6347	6.43982	1.45675	0.246986	0.708379	20.9321	6.48795	1.2075
287	445.234	445.234	445.234	755.54	750.718	758.622			0.792427	0.692654	0.59226	0.85365	0.79045	0.605696	0.632861	0.362715	0.424957	0.185448	0.664668	0.310094	0.363964	0.23452	0.162211	0.190046	0.0829349	0.297249	0.138678	0.181982	0.10488	0.443792	0.644326	24	15.4909	0.0760447	1	1	20	16	0.113841	0.438666	0.73636	20	12.8573	0.86377	0.773906	1	21.3333	14.8076	0.722313
288	445.234	445.234	445.234	803.484	798.622	807.812			1.42788	1.28579	1.09295	1.72668	1.66914	0.855616	2.03445	1.03323	0.329137	0.714013	1.33659	0.805281	0.571159	1.06763	0.462074	0.147195	0.319316	0.597743	0.360133	0.28558	0.477457	0.981089	0.992193	24.795	5.24748	0.0523242	1	1	20	16	0.311756	0.987184	0.998687	20	13.7241	1.79006	0.999995	1	21.5983	16.7941	1.44044
289	446.374	446.374	446.375	836.185	835.707	836.648			1.08772	1.23279	0.97064	1.08936	1.10228	1.07576	1.32969	0.0680188	0.0500604	0.212715	0.21321	0.070866	0.217989	0.140853	0.0304189	0.0223877	0.0951292	0.0953503	0.0316922	0.108994	0.0629915	0.320347	0.552251	24	1.75617	0.0922798	1	1	28	0	0.0947684	0.589371	0.80208	28	14.2815	1.10505	0.765895	1	26.6667	1.70117	1.12262
290	447.052	447.052	447.052	264.874	264.373	265.352	[40][M]-	[M+Cl]- 412.082 [M-H]- 448.059	0.755469	0.533541	0.49389	1.006	1.15176	0.967311	0.372053	0.415761	0.163427	0.356005	1.00571	0.773751	0.657532	0.20344	0.185934	0.0730866	0.15921	0.449766	0.346032	0.328766	0.0909813	0.0710485	0.373443	24	15.8628	0.344445	0.192857	0.773912	20	16	0.334079	0.122622	0.701222	20.884	15.74	1.15239	0.0467052	0.309704	21.628	15.9771	0.789234
291	447.091	447.091	447.091	453.821	453.573	454.05	[41][M]-		1.23263	0.944468	0.993477	1.14858	1.33739	1.19218	1.11989	0.161291	0.180194	0.115495	0.282192	0.321381	0.221544	0.326194	0.0721313	0.080585	0.0516509	0.1262	0.143726	0.110772	0.145878	0.176116	0.422618	24	17.7768	0.140029	0.192857	0.773912	20	18	0.203765	0.139255	0.701222	21.6	16.1956	1.33792	0.0978404	0.425492	21.8667	17.3815	1.13928
292	447.167	447.167	447.168	605.376	604.879	605.849			1.66619	1.67405	1.56826	1.33526	1.67665	1.54628	1.84322	0.483657	0.510735	0.390284	0.332905	0.228601	0.583056	0.486228	0.216298	0.228408	0.174541	0.148879	0.102233	0.291528	0.217448	0.190733	0.437097	24	0.780502	0.144608	1	1	28	0	0.0967247	0.368453	0.716584	28	23.9999	1.81256	0.504632	0.989533	26.6667	25.7378	1.60848
293	447.091	447.091	447.091	476.314	476.238	476.381			1.65041	2.9674	3.06271	2.6192	1.9268	1.6216	2.06681	0.733886	1.02003	0.824113	1.93121	1.21541	0.691781	0.883873	0.328204	0.456172	0.368554	0.863663	0.54355	0.345891	0.39528	0.0760939	0.373443	24	8.17589	0.66135	0.05	0.525281	24	8	0.803212	0.1205	0.701222	22.9091	6.66137	3.09553	0.0175305	0.21964	23.6364	7.6023	2.32666
294	447.258	447.258	447.258	562.047	561.619	562.56			1.42616	1.07085	1.10324	1.10286	1.07553	1.21478	1.24228	0.300242	0.355142	0.40924	0.296044	0.34981	0.216461	0.158263	0.134272	0.158825	0.183018	0.132395	0.15644	0.108231	0.0707773	0.133218	0.391653	26.6133	23.9655	0.13018	1	1	28	24	0.101802	0.315802	0.701222	28	9.85248	1.1068	0.386536	0.888802	27.5378	24.9357	1.17427
295	447.253	447.25	447.258	623.671	618.936	626.602	[42][M]-		1.97561	1.7255	1.96258	1.52541	2.32664	1.61446	1.65466	0.664465	0.988858	0.736241	0.613105	0.698221	0.513759	0.722888	0.297158	0.442231	0.329257	0.274189	0.312254	0.25688	0.323285	0.762864	0.861447	24	16.5113	0.133856	1	1	20	18	0.283576	0.849073	0.937289	20	16.0813	2.32709	0.990108	1	21.3333	17.0219	1.82966
296	447.25	447.249	447.25	672.7	668.603	677.911			1.64801	1.38237	1.32505	0.71369	1.94965	0.790447	1.52594	0.870838	0.89409	0.526154	0.734011	1.08855	0.546301	1.03236	0.389451	0.399849	0.235303	0.328259	0.486816	0.27315	0.461685	0.835521	0.907286	25.1069	23.1556	0.163885	1	1	20	0	0.441663	0.946993	0.984406	28	16.0413	1.94985	0.998203	1	24.369	21.4757	1.31503
297	448.055	448.055	448.055	264.879	264.473	265.352	[40][M+1]-		0.754553	0.53314	0.487788	0.998699	1.14593	0.960595	0.366225	0.415195	0.164448	0.35669	0.994327	0.769613	0.652522	0.203155	0.185681	0.0735434	0.159517	0.444677	0.344182	0.326261	0.0908536	0.0720734	0.373443	24	15.8812	0.343331	0.192857	0.773912	20	16	0.3292	0.123078	0.701222	20.884	15.7496	1.14653	0.0473275	0.309704	21.628	15.9859	0.78422
298	448.076	448.075	448.077	392.376	392.183	392.604			0.519912	0.250853	0.381171	1.25767	1.54643	0.750032	0.275601	0.405065	0.200681	0.42752	1.55865	1.41025	0.831001	0.230174	0.18115	0.0897474	0.191193	0.697051	0.630684	0.4155	0.102937	0.00160222	0.143293	20.0603	14.5826	0.653605	0.05	0.525281	24	16	0.557153	0.120742	0.701222	21.6	15.3008	1.56794	0.000766119	0.081837	21.8868	15.3362	0.790973
299	448.181	448.18	448.181	371.216	370.908	371.398			1.18443	1.24733	1.30847	1.78206	1.47503	1.53782	1.85501	0.167592	0.228374	0.303182	0.398864	0.276745	0.388759	0.155223	0.0749493	0.102132	0.135587	0.178378	0.123764	0.194379	0.0694177	0.752714	0.856189	24	9.76916	0.070268	1	1	28	18	0.295939	0.554484	0.790391	28	12.1797	1.78391	0.94139	1	26.6667	13.0359	1.48632
300	448.091	448.089	448.092	454.435	454.159	454.771	[41][M+1]-		1.13369	0.917469	1.0983	1.17211	1.44275	1.22187	1.21923	0.295284	0.252855	0.281567	0.385604	0.190142	0.0748163	0.230701	0.132055	0.11308	0.12592	0.172448	0.0850342	0.0374082	0.103172	0.0849288	0.373443	20.4718	15.7131	0.147296	0.05	0.525281	28	20	0.0974192	0.184953	0.701222	25.3691	16.1433	1.44319	0.0264723	0.231323	24.6136	17.3846	1.17653
301	448.108	448.108	448.108	337.931	337.447	338.724			1.1011	1.10772	1.22025	1.26673	0.959389	0.977565	1.2001	0.101589	0.408069	0.220336	0.24117	0.290352	0.091855	0.207916	0.045432	0.182494	0.0985372	0.107854	0.12985	0.0459275	0.0929826	0.348627	0.570255	24	7.2685	0.104732	1	1	24	10	0.117124	0.250256	0.701222	20	11.0279	1.28155	0.559548	1	22.6667	9.58357	1.13299
302	448.108	448.107	448.108	358.579	358.468	358.759			1.00119	1.15695	1.2689	1.32338	1.26809	1.2261	1.35009	0.113193	0.240453	0.230312	0.230009	0.220655	0.567495	0.256496	0.0506213	0.107534	0.102999	0.102863	0.09868	0.283748	0.114708	0.00169118	0.143293	20.7917	9.7187	0.0978134	1	1	20	12	0.11768	0.52875	0.776448	28	11.9901	1.32338	0.0292021	0.246868	22.9306	11.3956	1.24161
303	448.256	448.254	448.257	623.714	620.066	626.702	[42][M+1]-		0.95048	0.944406	1.13867	0.716549	1.37916	0.668838	1.02638	0.758221	0.38321	0.724153	0.355207	0.656376	0.185963	0.613841	0.339087	0.171377	0.323851	0.158854	0.29354	0.0929814	0.274518	0.959268	0.991067	24	11.561	0.0435581	1	1	24	12	0.142003	0.996197	0.998687	20	15.9749	1.37923	0.999985	1	22.6667	12.9937	0.982626
304	449.037	449.037	449.038	408.283	408.088	408.428			1.05015	1.14365	1.10829	1.11847	1.36219	1.21058	1.17404	0.172526	0.273941	0.200104	0.30228	0.11987	0.288314	0.292967	0.0771561	0.12251	0.0894891	0.135184	0.0536075	0.144157	0.131019	0.492014	0.668653	21.4624	15.9374	0.0615814	1	1	28	20	0.0755172	0.336791	0.710789	28	16.3558	1.36418	0.73128	1	25.8208	17.6039	1.16815
305	449.05	449.05	449.051	264.825	264.473	265.352	[40][M+2]-		0.750928	0.526354	0.48446	0.988423	1.13701	0.958337	0.351235	0.421531	0.159791	0.354094	0.993416	0.768162	0.654069	0.208713	0.188515	0.0714608	0.158356	0.444269	0.343533	0.327034	0.0933393	0.0722583	0.373443	24	15.8916	0.344624	0.192857	0.773912	20	16	0.326732	0.124074	0.701222	20.6557	15.8003	1.13739	0.0476977	0.309704	21.5519	16.0149	0.776335
306	449.273	449.273	449.274	634.402	630.953	634.767	[43][M]-		1.12413	1.04757	1.14861	1.34945	1.07626	1.24496	1.09108	0.328781	0.605285	0.43299	0.169694	0.370478	0.466183	0.26275	0.147035	0.270692	0.193639	0.0758895	0.165683	0.233092	0.117505	0.480006	0.666117	20.0603	12.8024	0.0774129	1	1	24	18	0.0854416	0.657117	0.841326	24.3871	11.8578	1.35009	0.889338	1	22.8158	14.2976	1.16541
307	450.277	450.277	450.277	634.294	630.846	634.767	[43][M+1]-		1.1917	0.993534	0.894933	1.17648	0.860938	1.08341	0.956176	0.519187	0.199341	0.256597	0.254391	0.185534	0.42255	0.255058	0.232188	0.0891479	0.114754	0.113767	0.0829732	0.211275	0.114065	0.771725	0.866222	21.5784	18.6258	0.0604832	1	1	20	16	0.129359	0.95307	0.986844	20	11.9564	1.17657	0.996156	1	20.5261	15.6011	1.02663
308	451.327	451.327	451.327	433.081	432.998	433.151	[44][M]-	[M-H]- 452.334	0.91729	0.8497	1.01592	0.848935	0.935014	0.94025	0.948761	0.0610094	0.128129	0.243219	0.15415	0.150726	0.139677	0.173579	0.0272842	0.0573011	0.108771	0.0689381	0.0674067	0.0698384	0.077627	0.968058	0.991268	24	4.53893	0.0099739	1	1	20	6	0.0219454	0.992842	0.998687	20	7.99703	1.01592	0.99999	1	21.3333	6.32802	0.921959
309	451.289	451.289	451.29	646.406	641.904	647.143			1.21737	1.39301	1.37507	1.8744	1.58796	1.40218	1.34531	0.590136	0.827756	0.207655	0.651035	0.63728	0.330064	0.358724	0.263917	0.370184	0.092866	0.291152	0.285	0.165032	0.160426	0.0671513	0.373443	22.8114	12.4821	0.225366	0.192857	0.773912	28	14	0.134268	0.222786	0.701222	26.069	12.269	1.87791	0.0690969	0.356971	25.6268	12.9642	1.47557
310	452.276	452.276	452.276	674.176	673.921	674.377			1.09524	1.07362	1.2307	1.13944	1.0968	1.14472	1.17392	0.197344	0.183311	0.26761	0.264089	0.211196	0.0818779	0.212305	0.0882548	0.081979	0.119679	0.118104	0.0944497	0.0409389	0.0949457	0.286843	0.522804	20.1616	8.30594	0.047265	1	1	20	10	0.0465357	0.54204	0.786968	20	8.25461	1.23173	0.714174	1	20.0539	8.84836	1.14229
311	452.33	452.33	452.33	433.001	432.83	433.121	[44][M+1]-		0.905667	0.846752	1.0178	0.807302	0.908821	0.917288	0.927013	0.0910487	0.130604	0.246833	0.150843	0.188512	0.124733	0.199133	0.0407182	0.0584078	0.110387	0.0674589	0.0843052	0.0623667	0.089055	0.855311	0.923229	21.4624	5.00632	0.0249453	1	1	20	6	0.0376277	0.948609	0.984406	20	7.85824	1.01814	0.998697	1	20.4875	6.317	0.903364
312	453.099	453.099	453.1	338.291	337.804	338.766			1.0966	1.20756	1.24551	1.13106	1.14175	1.06193	1.0514	0.0747729	0.164704	0.0702564	0.0839629	0.128631	0.0253674	0.141452	0.0334395	0.0736581	0.0314196	0.0375493	0.0575254	0.0126837	0.0632591	0.166244	0.417219	24	9.28646	0.0600633	0.192857	0.773912	28	10	0.0783925	0.158904	0.701222	28	7.05124	1.2499	0.102996	0.435057	26.6667	8.873	1.13643
313	453.099	453.099	453.1	373.16	372.749	373.268		[M-H+NaCOOH]- 386.12	1.13649	1.06144	1.26292	1.20073	1.06416	1.31344	1.38773	0.112785	0.287201	0.0647738	0.284726	0.343785	0.08239	0.04862	0.050439	0.12844	0.0289677	0.127333	0.153745	0.041195	0.0217435	0.481942	0.666117	21.0105	5.24656	0.0721818	1	1	20	10	0.0984916	0.810057	0.925921	28	8.68956	1.26868	0.930297	1	23.0035	8.00966	1.20636
314	453.099	453.099	453.1	358.516	358.347	358.71	[45][M]-	[M-H+NaCOOH]- 386.12	1.02132	1.17582	1.24299	1.14237	1.1744	1.12062	1.17804	0.110149	0.0673293	0.0854794	0.0652134	0.130656	0.139008	0.11122	0.0492601	0.0301106	0.0382275	0.0291643	0.058431	0.069504	0.0497393	0.16801	0.417219	24	8.44382	0.0669973	0.542857	1	20	8	0.0485028	0.3738	0.716584	20	7.64235	1.24373	0.343871	0.855106	21.3333	8.06393	1.15734
315	453.211	453.211	453.211	545.479	545.409	545.668			1.93583	1.88997	1.73743	1.48657	1.97817	1.41478	1.62579	0.60937	0.428124	0.128037	0.532604	0.425909	0.513083	0.419158	0.272519	0.191463	0.0572598	0.238188	0.190472	0.256542	0.187453	0.913249	0.958348	23.9042	21.1467	0.0509409	1	1	24	6	0.222875	0.826756	0.930225	28	15.949	1.9784	0.997	1	25.3014	14.6768	1.72249
316	454.103	454.103	454.103	358.52	358.222	358.727	[45][M+1]-		0.778564	1.02078	1.16575	1.08174	1.01207	0.952373	1.08636	0.266769	0.225207	0.0981758	0.071781	0.27883	0.292783	0.143894	0.119303	0.100715	0.0439055	0.0321015	0.124697	0.146391	0.0643512	0.0481132	0.363058	24	8.6604	0.134612	0.05	0.525281	20	10	0.108667	0.23061	0.701222	20	8.27247	1.16677	0.0203041	0.21964	21.3333	9.05498	1.03488
317	455.027	455.027	455.027	407.181	407.099	407.263			1.22388	1.40262	1.26693	1.3178	1.31576	1.46036	1.30439	0.27523	0.169292	0.149042	0.197131	0.152876	0.358545	0.188309	0.123087	0.0757098	0.0666536	0.0881596	0.0683682	0.179273	0.0842145	0.434935	0.638405	22.427	0.696885	0.692727	1	1	24	18	0.0408219	0.901391	0.968736	28	19.7632	1.403	0.931022	1	24.809	20.109	1.32691
318	455.097	455.097	455.098	357.808	357.535	358.051	[45][M+2]-		1.07593	1.01043	1.3143	1.07855	1.16619	1.02772	1.11625	0.131929	0.239697	0.158214	0.593551	0.283217	0.165727	0.348321	0.0590003	0.107196	0.0707557	0.265444	0.126659	0.0828636	0.155774	0.433642	0.637509	20.264	9.92115	0.0804141	1	1	20	12	0.106583	0.61573	0.817767	20	8.0994	1.31472	0.85237	1	20.088	9.99571	1.12789
319	457.206	457.206	457.206	473.951	473.684	474.206			2.1152	2.2095	2.57817	2.8503	2.56372	2.81041	2.74005	0.693596	0.188403	0.0671538	0.254334	0.11119	0.141233	0.347379	0.310186	0.0842564	0.0300321	0.113742	0.0497259	0.0706165	0.155352	0.169377	0.417219	24	11.5157	0.15904	1	1	20	10	0.327366	0.31093	0.701222	28	11.9716	2.85033	0.435894	0.936922	24	11.2612	2.575
320	458.101	458.1	458.101	587.396	587.151	587.727			1.08148	1.58107	1.75059	2.06899	1.21694	1.99562	1.20713	0.421189	0.738063	0.419237	0.804238	0.469159	0.857572	0.345621	0.188361	0.330072	0.187488	0.359666	0.209814	0.428786	0.154566	0.472451	0.664273	24	10.9443	0.278433	1	1	20	10	0.473129	0.595438	0.803991	28	11.5268	2.08423	0.864354	1	24	10.9415	1.59641
321	459.149	459.149	459.149	454.855	454.777	454.926			1.015	1.10423	1.0478	1.15161	1.1593	1.07129	1.08662	0.101134	0.152106	0.185785	0.184669	0.195343	0.118322	0.093254	0.0452286	0.0680238	0.0830856	0.0825867	0.08736	0.0591612	0.0417045	0.292205	0.528565	25.1069	12.5204	0.0413272	1	1	20	14	0.0734052	0.379347	0.716584	28	14.3186	1.16775	0.622821	1	24.369	13.7913	1.09585
322	461.273	461.273	461.274	561.827	561.619	562.154	[46][M]-	[M+Cl]- 426.304 [M-H]- 462.281	1.24878	1.29051	1.26054	1.20143	1.09721	1.19377	1.04157	0.397799	0.211794	0.135797	0.0972693	0.271138	0.110407	0.298562	0.177901	0.0947174	0.0607303	0.0435002	0.121257	0.0552035	0.133521	0.866933	0.927265	25.7548	8.97984	0.0172462	0.542857	1	28	6	0.0980966	0.319134	0.701222	28	4.37004	1.28534	0.704841	1	27.2516	6.48566	1.1908
323	462.091	462.091	462.091	446.291	445.968	446.428	[47][M]-		0.531662	0.268008	0.393051	1.22599	1.49246	0.70245	0.267478	0.407686	0.186772	0.422334	1.47936	1.33974	0.75996	0.209855	0.182323	0.0835271	0.188873	0.66159	0.599151	0.37998	0.09385	0.00168873	0.143293	20.0603	14.5414	0.625643	0.05	0.525281	20	16	0.588975	0.122391	0.701222	21.3559	15.2574	1.51597	0.000809955	0.081837	20.4721	15.2761	0.77346
324	462.277	462.277	462.277	561.749	561.352	562.198	[46][M+1]-		1.45384	1.34177	1.12329	0.933792	1.04584	1.2083	1.02269	0.323689	0.229213	0.397172	0.591782	0.371279	0.376721	0.332366	0.144758	0.102507	0.177621	0.264653	0.166041	0.18836	0.148638	0.00842962	0.181369	21.4624	0.307798	0.165806	1	1	20	2	0.233733	0.336282	0.710789	28	4.77262e-05	1.4585	0.068231	0.356402	23.1541	0.873708	1.13676
325	463.086	463.086	463.144	431.79	428.885	431.999			1.1996	3.64668	1.5589	2.11103	1.34293	11.3608	1.13965	0.238968	3.64118	1.30156	2.20262	0.281411	20.051	0.48581	0.10687	1.62838	0.582077	0.985039	0.125851	10.0255	0.217261	0.697699	0.820564	21.0105	19.9547	1.91283	1	1	28	16	0.615051	0.7934	0.914709	25.3691	4.30004	2.73298	0.977726	1	24.7932	0.944677	3.15315
326	463.17	463.17	463.171	378.283	378.056	378.381			1.06988	1.09521	0.971893	0.984827	0.915926	0.951169	0.949849	0.0964918	0.122815	0.0719783	0.0519805	0.113929	0.135953	0.169717	0.0431525	0.0549245	0.0321897	0.0232464	0.0509507	0.0679766	0.0758998	0.197706	0.444363	21.0105	2.97776	0.037035	0.542857	1	28	4	0.0640436	0.203784	0.701222	28	0.0806922	1.0797	0.265269	0.732537	25.6702	2.49596	0.988799
327	463.094	463.094	463.094	446.205	445.968	446.389	[47][M+1]-		0.521162	0.258425	0.376149	1.20051	1.48233	0.690174	0.255762	0.405418	0.180093	0.424359	1.46015	1.33792	0.75702	0.208719	0.181308	0.08054	0.189779	0.653	0.598336	0.37851	0.0933421	0.00184691	0.143293	20.0603	14.5695	0.622767	0.05	0.525281	20	16	0.582913	0.122729	0.701222	21.3559	15.3041	1.50383	0.000875262	0.081837	20.4721	15.3009	0.758429
328	463.144	463.144	463.144	418.007	417.957	418.102			1.11497	1.7185	1.47966	1.84315	0.890587	1.80597	1.14539	0.550443	0.932583	0.534101	1.04341	0.368817	1.33126	0.568788	0.246166	0.417064	0.238857	0.466628	0.16494	0.665628	0.25437	0.787538	0.876605	22.8114	8.56797	0.173143	1	1	20	8	0.426761	0.900068	0.968736	24.3871	11.6002	1.85739	0.994741	1	22.3995	9.33631	1.45279
329	463.253	463.253	463.253	556.957	552.352	557.493			1.15533	0.787743	0.950283	0.843307	0.774332	1.1269	0.85161	0.365878	0.120552	0.333895	0.215831	0.343636	0.141802	0.207482	0.163626	0.0539127	0.149322	0.0965227	0.153679	0.0709011	0.0927889	0.463615	0.658462	22.9425	20.823	0.114693	1	1	28	24	0.15034	0.714363	0.865231	20.884	8.20065	0.95097	0.899394	1	23.9422	20.8743	0.91385
330	463.288	463.288	463.289	571.505	570.873	571.808		[M+Cl]- 428.319 [M-H]- 464.296	1.18948	1.18563	1.03959	1.23397	0.877368	1.15472	0.987778	0.452086	0.116497	0.321136	0.141826	0.214242	0.269899	0.303716	0.202179	0.052099	0.143616	0.0634265	0.0958118	0.134949	0.135826	0.974913	0.991268	24	1.07565	0.0160534	1	1	28	6	0.119506	0.832518	0.933339	28	11.7619	1.23634	0.998703	1	26.6667	5.92395	1.09551
331	464.071	464.07	464.071	208.948	208.622	209.365			0.90348	0.618737	0.507759	0.905035	1.12887	1.0905	0.383461	0.442743	0.198721	0.263236	0.875687	0.649338	0.557478	0.200319	0.198001	0.0888709	0.117723	0.391619	0.290393	0.278739	0.0895853	0.114954	0.382334	24	16.8632	0.329698	0.542857	1	20	16	0.280917	0.133336	0.701222	20	17.4308	1.14814	0.143584	0.525378	21.3333	16.8923	0.802327
332	464.089	464.088	464.089	446.197	445.968	446.396	[47][M+2]-		0.517544	0.255615	0.37309	1.21161	1.46775	0.693095	0.249945	0.415591	0.183921	0.42572	1.48141	1.32078	0.767388	0.204637	0.185858	0.0822521	0.190388	0.662507	0.59067	0.383694	0.0915164	0.00164599	0.143293	20.0603	14.5525	0.623315	0.05	0.525281	20	16	0.592927	0.121991	0.701222	21.3559	15.2318	1.49185	0.000790502	0.081837	20.4721	15.2717	0.757335
333	465.268	465.268	465.269	561.377	560.949	561.984	[48][M]-	[M+Cl+HCOOH]- 384.294 [M-H+HCOOH]- 420.27	1.25467	1.23913	1.18816	1.14772	1.16078	1.26511	1.0506	0.186261	0.166005	0.310801	0.134536	0.136351	0.156196	0.286306	0.0832986	0.0742398	0.138994	0.0601661	0.0609781	0.0780978	0.12804	0.497999	0.673847	21.4624	18.981	0.0453347	1	1	24	0	0.0646374	0.82307	0.927632	20	4.77262e-05	1.25625	0.938475	1	21.8208	20.997	1.18037
334	466.272	466.272	466.272	561.375	560.939	561.704	[48][M+1]-		0.912073	1.08851	0.95613	0.841173	0.930566	0.884833	0.881312	0.303915	0.297268	0.395025	0.256124	0.409197	0.418284	0.31174	0.135915	0.132942	0.17666	0.114542	0.182998	0.209142	0.139415	0.554317	0.719842	20.9005	4.51701	0.0472316	1	1	20	6	0.0812871	0.497981	0.767807	27.5912	4.36212	1.04776	0.860047	1	22.8306	5.12409	0.924959
335	468.149	468.149	468.149	316.155	315.935	316.306	[49][M]-	[M+Cl]- 433.18 [M-H]- 469.157	1.12051	1.16374	1.37588	1.57791	1.38798	1.42561	1.5789	0.104646	0.199136	0.13796	0.189541	0.24938	0.141631	0.192489	0.0467991	0.0890565	0.0616976	0.0847654	0.111526	0.0708156	0.0860838	0.211092	0.452595	24	10.4108	0.0968057	1	1	20	14	0.189126	0.461786	0.754853	28	12.0241	1.57793	0.588596	1	24	12.2115	1.38818
336	469.006	469.006	469.006	411.819	411.687	411.96	[50][M]-		1.00364	1.04303	1.01952	0.977805	1.03682	1.0204	0.999065	0.0701437	0.103593	0.076306	0.0913856	0.0996051	0.112932	0.0551828	0.0313692	0.046328	0.0341251	0.0408689	0.0445447	0.0564662	0.0246785	0.963879	0.991268	24	22.9438	0.00380465	1	1	20	0	0.0182654	0.922539	0.976867	20	17.0401	1.03941	0.999753	1	21.3333	19.984	1.01328
337	469.042	469.042	469.042	442.674	442.569	442.755			1.26015	1.21251	1.36104	1.44274	1.53119	1.55627	1.51772	0.192552	0.0853002	0.146786	0.207571	0.170834	0.142688	0.151865	0.0861119	0.0381474	0.0656449	0.0928285	0.0763994	0.0713442	0.067916	0.0450121	0.350035	21.5784	15.325	0.0657765	0.05	0.525281	28	20	0.168064	0.132002	0.701222	28	19.5762	1.55659	0.0125075	0.185627	25.8595	18.3054	1.41191
338	469.191	469.19	469.191	419.182	419.102	419.3		[M+Cl+HCOOH]- 388.216 [M-H+HCOOH]- 424.193	0.936226	0.856281	0.955147	0.94846	1.02475	1.14629	0.971809	0.128787	0.0735897	0.167933	0.217868	0.159723	0.127396	0.134154	0.0575952	0.0329103	0.0751019	0.0974334	0.0714305	0.0636979	0.0599956	0.324494	0.554447	21.6957	17.5359	0.0637371	0.192857	0.773912	28	20	0.0709594	0.207439	0.701222	27.1942	19.576	1.10413	0.191874	0.62728	25.63	19.148	0.975603
339	469.152	469.152	469.153	316.114	315.835	316.314	[49][M+1]-		0.938111	0.976247	1.08625	1.06502	1.31748	1.34625	1.50993	0.220625	0.186396	0.331911	0.345012	0.21998	0.140392	0.189894	0.0986666	0.0833588	0.148435	0.154294	0.098378	0.0701959	0.0849234	0.394692	0.602018	26.4371	24.7016	0.0443818	1	1	28	20	0.244161	0.251287	0.701222	28	24	1.4977	0.593174	1	27.479	23.0062	1.17626
340	470.009	470.008	470.009	411.868	411.743	412.042	[50][M+1]-		1.0891	1.24382	1.15457	1.15439	1.1037	1.14755	1.11479	0.0919563	0.154122	0.0275438	0.0695625	0.094215	0.126014	0.0505088	0.0411241	0.0689256	0.012318	0.0311093	0.0421342	0.0630071	0.0225882	0.571997	0.731625	23.2093	6.81294	0.0346728	1	1	20	8	0.0632387	0.566025	0.791815	23.4783	4.57466	1.20388	0.894768	1	22.2292	6.57829	1.1443
341	469.957	469.957	469.957	426.675	426.53	426.802			1.49573	1.47973	1.53143	1.35321	1.34517	1.28679	1.68381	0.326101	0.216947	0.175311	0.544976	0.341939	0.389598	0.108603	0.145837	0.0970219	0.0784014	0.243721	0.15292	0.194799	0.0485688	0.175296	0.422618	20.1616	5.44783	0.141574	1	1	28	2	0.133127	0.310422	0.701222	21.6	7.03425	1.53846	0.443399	0.944403	23.2539	5.31034	1.44692
342	470.15	470.149	470.15	69.7358	69.3268	69.9328			0.693802	0.702459	0.883684	0.674504	0.633956	0.648345	0.979238	0.358537	0.288919	0.234317	0.231273	0.35083	0.486992	0.278538	0.160343	0.129208	0.10479	0.103428	0.156896	0.243496	0.124566	0.234737	0.474508	24	4.64046	0.126465	0.542857	1	20	6	0.0484387	0.309259	0.701222	20	7.89954	0.883858	0.3729	0.887297	21.3333	6.32317	0.741821
343	471.185	471.185	471.185	456.796	456.71	456.893		[M+Cl]- 436.215 [M-H]- 472.192	1.16477	1.20096	1.26959	1.34479	1.34812	1.44501	1.39645	0.119749	0.132218	0.19213	0.077216	0.129471	0.115978	0.0838706	0.0535536	0.0591297	0.0859232	0.0345321	0.0579012	0.0579891	0.0375081	0.386983	0.595114	24	14.4141	0.0255133	0.542857	1	28	20	0.114046	0.197027	0.701222	28	21.3659	1.41621	0.383107	0.888802	26.6667	18.497	1.31002
344	474.26	474.26	474.261	643.355	643.165	649.246			1.09772	0.978679	1.02654	0.963968	1.0467	1.22205	1.00834	0.283029	0.0756535	0.211363	0.112618	0.167374	0.210707	0.0573677	0.126574	0.0338333	0.0945243	0.0503643	0.0748519	0.105354	0.0256556	0.23123	0.471025	20.264	19.2039	0.0841142	1	1	24	22	0.0841762	0.36774	0.716584	22.1053	4.77262e-05	1.08817	0.552894	1	22.1231	21.121	1.03703
345	475.122	475.122	475.123	459.928	459.763	460.057			0.923571	0.825948	0.904451	0.901269	1.00149	0.906773	0.846611	0.126202	0.137663	0.144397	0.0842926	0.118441	0.182032	0.04947	0.0564395	0.0615648	0.0645761	0.0376968	0.0529685	0.091016	0.0221236	0.179769	0.424022	24	15.8733	0.0584518	1	1	20	18	0.0686146	0.206329	0.701222	20.2139	16.0415	1.0015	0.360559	0.875643	21.4046	16.8225	0.903669
346	475.253	475.252	475.253	554.944	554.642	555.338			1.2127	1.10769	1.35491	1.44089	1.33343	1.45783	0.970542	0.460833	0.266531	0.410259	0.44009	0.503963	0.599398	0.5786	0.206091	0.119196	0.183473	0.196814	0.225379	0.299699	0.258758	0.153992	0.412346	23.4824	14.2092	0.18189	1	1	28	14	0.177808	0.319487	0.701222	24.3871	11.8076	1.44114	0.420531	0.918683	25.2898	13.3797	1.28528
347	476.107	476.106	476.107	489.591	489.137	489.802	[51][M]-		0.57963	0.270281	0.384575	1.33525	1.68358	0.77001	0.266329	0.440835	0.168904	0.3741	1.63987	1.52386	0.880038	0.18912	0.197148	0.075536	0.167303	0.733371	0.681489	0.440019	0.0845772	0.00935038	0.185635	21.6957	14.8635	0.695196	0.05	0.525281	20	16	0.672231	0.123144	0.701222	21.3559	15.3587	1.70556	0.0033631	0.115367	21.0172	15.4353	0.838451
348	476.276	476.276	476.276	657.066	656.813	657.251			1.06637	1.12752	1.1471	1.05116	1.04962	1.19976	1.00699	0.131601	0.145205	0.152982	0.104363	0.155825	0.235425	0.0736603	0.0588538	0.0649375	0.0684154	0.0466725	0.0696869	0.117713	0.0329419	0.98908	0.993789	25.9221	13.0361	0.00626338	1	1	20	6	0.0550841	0.987172	0.998687	20	6.70881	1.1529	0.999998	1	21.974	8.26743	1.09236
349	477.062	477.062	477.063	335.757	335.567	335.902	[52][M]-	[M-H]- 478.07	0.944082	0.841306	0.8471	1.07586	1.33682	1.26808	1.00073	0.232931	0.156467	0.352318	0.387294	0.524471	0.602639	0.222219	0.10417	0.069974	0.157561	0.173203	0.234551	0.30132	0.0993795	0.104251	0.381799	24	16.8057	0.179674	0.05	0.525281	24	18	0.277709	0.104993	0.701222	24.7059	17.1338	1.35001	0.0200934	0.21964	24.2353	17.3164	1.05165
350	477.062	477.062	477.063	385.048	384.708	385.182	[53][M]-		0.726933	0.535217	0.429033	1.35027	1.39652	1.09259	0.329464	0.489537	0.136747	0.344311	1.58176	1.04509	0.892516	0.142216	0.218928	0.061155	0.15398	0.707385	0.467379	0.446258	0.0636009	0.0708269	0.373443	24	15.3586	0.500009	0.192857	0.773912	20	16	0.609033	0.135086	0.701222	21.3559	13.8784	1.45027	0.0500229	0.316023	21.7853	15.133	0.910484
351	477.11	477.109	477.11	489.538	489.137	489.718	[51][M+1]-		0.570603	0.267451	0.37491	1.29824	1.63942	0.756105	0.260851	0.438897	0.176219	0.36954	1.59525	1.48976	0.866631	0.190583	0.196281	0.0788075	0.165263	0.71342	0.666241	0.433316	0.0852313	0.0104953	0.192414	21.8142	14.8916	0.673015	0.05	0.525281	20	16	0.652892	0.12287	0.701222	21.3559	15.3676	1.66022	0.00368832	0.115367	21.0567	15.4503	0.818212
352	477.268	477.268	477.269	495.005	494.276	495.758		[M+Cl]- 442.299 [M-H]- 478.275	1.4266	1.1793	1.38171	1.23864	1.11312	0.799321	0.878134	0.390399	0.328481	0.127707	0.216505	0.371138	0.584989	0.433744	0.174592	0.146901	0.0571121	0.0968241	0.165978	0.292495	0.193976	0.386017	0.595114	24	11.066	0.0901213	1	1	28	6	0.25709	0.276958	0.701222	28	8.17325	1.38234	0.613141	1	26.6667	8.5029	1.14853
353	477.268	477.268	477.269	566.602	565.951	566.914			1.21988	1.06032	1.12324	0.979669	1.19334	1.00358	1.12626	0.337655	0.341467	0.305706	0.408718	0.224587	0.511013	0.382087	0.151004	0.152709	0.136716	0.182784	0.100438	0.255506	0.170875	0.727599	0.841962	24.0482	21.7975	0.0433003	1	1	20	18	0.101523	0.885729	0.958675	28	16.0774	1.19345	0.989796	1	24.0161	19.6905	1.0977
354	478.065	478.065	478.066	335.752	335.524	335.902	[52][M+1]-		0.941568	0.839588	0.846576	1.07217	1.33954	1.26641	1.00666	0.228394	0.155549	0.349466	0.384788	0.523037	0.600257	0.223802	0.102141	0.0695637	0.156286	0.172082	0.233909	0.300129	0.100087	0.105517	0.381799	24	16.8242	0.178533	0.05	0.525281	24	18	0.28141	0.105205	0.701222	24.7059	17.1019	1.35245	0.0203118	0.21964	24.2353	17.3122	1.05143
355	478.065	478.065	478.066	385.029	384.708	385.15	[53][M+1]-		0.725872	0.528542	0.421862	1.33994	1.39553	1.09072	0.317881	0.505959	0.136636	0.3559	1.58789	1.05125	0.902042	0.147413	0.226272	0.0611057	0.159163	0.710126	0.470135	0.451021	0.065925	0.0117974	0.20427	20.5773	15.1744	0.56284	0.192857	0.773912	20	16	0.609877	0.134457	0.701222	21.3559	13.9537	1.44421	0.0127978	0.186968	20.6444	15.0816	0.9074
356	478.086	478.086	478.086	240.157	238.962	241.401	[54][M]-		0.971745	0.755699	0.539474	1.0314	1.19914	1.09846	0.51504	0.496147	0.174757	0.261364	0.911355	0.746188	0.537088	0.0986588	0.221884	0.0781538	0.116885	0.407571	0.333705	0.268544	0.0441216	0.125475	0.388712	24	16.8147	0.30551	0.542857	1	20	16	0.305662	0.132446	0.701222	20	16.5887	1.20171	0.151485	0.541627	21.3333	16.583	0.89071
357	478.086	478.086	478.086	261.919	261.715	262.096	[55][M]-		0.960892	0.705202	0.500638	0.930045	1.10232	1.08971	0.424358	0.517053	0.141345	0.264039	0.817043	0.653035	0.532171	0.164151	0.231233	0.0632114	0.118082	0.365393	0.292046	0.266086	0.0734106	0.134879	0.391653	24	17.1386	0.307247	0.192857	0.773912	20	18	0.1808	0.14186	0.701222	20	17.6043	1.12269	0.0822671	0.39446	21.3333	17.7988	0.80564
358	478.104	478.104	478.105	489.491	489.137	489.718	[51][M+2]-		0.571099	0.267462	0.374507	1.31245	1.66079	0.761938	0.264836	0.451306	0.172877	0.370337	1.61644	1.50875	0.876203	0.192411	0.20183	0.0773131	0.16562	0.722895	0.674731	0.438101	0.0860489	0.00957331	0.185635	21.6957	14.8782	0.68451	0.05	0.525281	20	16	0.663227	0.123277	0.701222	21.3559	15.3707	1.6818	0.00343137	0.115367	21.0172	15.4441	0.825906
359	479.061	479.061	479.061	335.774	335.558	335.895	[52][M+2]-		0.940483	0.833757	0.848408	1.06077	1.32562	1.26068	0.996756	0.227083	0.156221	0.348998	0.382703	0.513377	0.594481	0.216409	0.101555	0.069864	0.156077	0.17115	0.229589	0.297241	0.0967811	0.105651	0.381799	24	16.8504	0.176137	0.05	0.525281	24	18	0.272331	0.104934	0.701222	24.7059	17.1838	1.33992	0.0202914	0.21964	24.2353	17.348	1.04446
360	479.061	479.061	479.061	384.994	384.708	385.169	[53][M+2]-		0.717074	0.515044	0.406092	1.34104	1.37485	1.08644	0.307158	0.50121	0.144386	0.356358	1.59971	1.04485	0.899793	0.142581	0.224148	0.0645714	0.159368	0.715412	0.467271	0.449897	0.0637641	0.0728924	0.373443	24	15.3858	0.503431	0.192857	0.773912	20	16	0.607974	0.13604	0.701222	21.3559	13.7672	1.43555	0.0513472	0.322212	21.7853	15.1013	0.895569
361	479.089	479.089	479.089	240.151	238.962	241.401	[54][M+1]-		0.864724	0.740508	0.523892	1.00735	1.17097	1.07663	0.488786	0.606102	0.170203	0.268744	0.917025	0.743148	0.547752	0.108591	0.271057	0.076117	0.120186	0.410106	0.332346	0.273876	0.0485636	0.133715	0.391653	24	16.5089	0.294105	0.542857	1	20	16	0.241005	0.150319	0.701222	20.2139	16.6414	1.17388	0.171569	0.581221	21.4046	16.5088	0.85776
362	479.089	479.089	479.089	261.889	261.674	262.083	[55][M+1]-		0.947737	0.694196	0.486177	0.941512	1.11871	1.08879	0.444051	0.523757	0.169092	0.260497	0.855192	0.68387	0.548144	0.106875	0.234231	0.0756202	0.116498	0.382453	0.305836	0.274072	0.0477961	0.131517	0.391653	24	17.1053	0.310511	0.192857	0.773912	20	18	0.179281	0.134475	0.701222	20	17.4382	1.13468	0.0778231	0.388182	21.3333	17.725	0.808288
363	480.062	480.062	480.062	388.448	388.18	388.581	[56][M]-		0.860627	0.525076	0.426527	0.968894	1.24199	0.900696	0.32362	0.560932	0.265162	0.334688	1.05019	0.94463	0.559727	0.178614	0.250856	0.118584	0.149677	0.469659	0.422452	0.279863	0.0798785	0.0777779	0.373443	23.9042	16.255	0.388747	0.192857	0.773912	20	16	0.383512	0.112	0.701222	20	15.855	1.2426	0.0467013	0.309704	21.3014	16.1546	0.783836
364	480.063	480.063	480.063	335.779	335.567	335.925			0.919839	0.890399	0.912623	1.14969	1.45077	1.35922	1.0732	0.382818	0.186859	0.402289	0.444361	0.582052	0.708316	0.253701	0.171202	0.0835661	0.179909	0.198724	0.260301	0.354158	0.113458	0.108402	0.382334	24	16.267	0.190178	0.05	0.525281	24	18	0.315791	0.110826	0.701222	26.069	17.0176	1.46363	0.0215807	0.21964	24.6897	17.1169	1.11685
365	480.084	480.083	480.084	240.211	238.962	241.401	[54][M+2]-		0.980454	0.754473	0.522104	1.05088	1.21409	1.10905	0.463723	0.517676	0.183997	0.269348	0.9494	0.775375	0.55475	0.174125	0.231512	0.0822858	0.120456	0.424584	0.346758	0.277375	0.0778713	0.125552	0.388712	24	16.7327	0.329296	0.542857	1	20	16	0.324102	0.138714	0.701222	20	16.5435	1.21616	0.156233	0.547108	21.3333	16.5439	0.890689
366	480.084	480.083	480.084	261.899	261.715	262.068	[55][M+2]-		0.935733	0.677139	0.481138	0.917379	1.09929	1.06065	0.387099	0.513284	0.161979	0.266823	0.848509	0.694211	0.536352	0.0516149	0.229548	0.0724391	0.119327	0.379465	0.310461	0.268176	0.0230829	0.128165	0.391615	24	17.0169	0.31568	0.192857	0.773912	20	18	0.182854	0.140293	0.701222	20	17.358	1.11378	0.0787382	0.388182	21.3333	17.6711	0.786167
367	481.065	481.065	481.065	388.428	388.18	388.572	[56][M+1]-		0.860122	0.522725	0.423198	0.968832	1.23859	0.898509	0.322055	0.560883	0.263478	0.33477	1.05404	0.944606	0.555023	0.180939	0.250835	0.117831	0.149714	0.47138	0.422441	0.277512	0.0809182	0.0826328	0.373443	24	16.2615	0.386092	0.192857	0.773912	20	16	0.385822	0.111908	0.701222	20	15.8479	1.23926	0.0487918	0.312468	21.3333	16.1599	0.781911
368	481.157	481.156	481.157	452.477	452.333	452.622			1.15153	1.21632	1.30198	1.5211	1.3079	1.32062	1.36861	0.124294	0.143291	0.154097	0.17447	0.252027	0.193462	0.175885	0.0555858	0.0640818	0.0689142	0.0780254	0.11271	0.0967312	0.0786582	0.159606	0.4137	24	11.102	0.0933121	1	1	20	10	0.121138	0.415728	0.72167	28	12.0109	1.52111	0.490502	0.977866	24	11.1321	1.32573
369	481.263	481.263	481.263	488.474	486.088	491.78			1.14701	1.42253	1.05811	1.35702	1.01024	1.08906	0.953212	0.516297	0.17876	0.475658	0.434981	0.353046	0.646672	0.506892	0.230895	0.0799439	0.212721	0.19453	0.157887	0.323336	0.226689	0.82924	0.903659	24	9.8552	0.0561572	1	1	20	8	0.18235	0.561	0.790391	28	4.06481	1.25319	0.957439	1	24	7.90893	1.15282
370	482.061	482.06	482.061	388.45	388.18	388.621	[56][M+2]-		0.860261	0.5141	0.418231	0.952255	1.22902	0.903975	0.316949	0.560788	0.26714	0.329568	1.04326	0.937521	0.562742	0.184631	0.250792	0.119469	0.147387	0.466559	0.419272	0.281371	0.0825696	0.0429674	0.346686	23.0751	16.2676	0.411053	0.192857	0.773912	20	16	0.377612	0.111026	0.701222	20	15.8965	1.22933	0.0298353	0.246868	21.025	16.1261	0.775947
371	483.206	483.206	483.206	459.997	459.894	460.13		[M+Cl+HCOOH]- 402.231 [M-H+HCOOH]- 438.208	1.09181	1.00073	1.11683	1.13517	1.19079	1.35865	1.14459	0.106304	0.101605	0.182222	0.184217	0.0629518	0.0869755	0.107093	0.0475405	0.0454391	0.0814919	0.0823843	0.0281529	0.0434877	0.0478937	0.352733	0.572578	21.1217	17.2752	0.0734082	0.05	0.525281	28	20	0.0726574	0.20824	0.701222	27.5912	19.6574	1.29636	0.0819926	0.39446	25.571	19.1177	1.14677
372	483.317	483.316	483.317	427.2	427.063	427.304			0.968943	0.779206	1.38298	0.707659	0.848864	0.968793	0.875808	0.468983	0.585765	0.912102	0.418985	0.592717	0.537383	0.327599	0.209736	0.261962	0.407904	0.187376	0.265071	0.268691	0.146507	0.888946	0.942363	24	6.51543	0.0732554	1	1	24	6	0.085015	0.900511	0.968736	20	7.92476	1.38332	0.998445	1	22.6667	6.90622	0.936153
373	484.03	484.029	484.03	358.41	358.241	358.718			1.85669	2.02448	2.20498	2.00052	2.09151	2.21192	2.24096	0.530408	0.430327	0.568066	0.464561	0.6316	0.248928	0.218594	0.237206	0.192448	0.254047	0.207758	0.28246	0.124464	0.0977584	0.508246	0.679843	24	6.34454	0.0664004	1	1	28	20	0.131311	0.84032	0.93389	28	7.90467	2.20512	0.945004	1	26.6667	8.68163	2.0921
374	484.144	484.144	484.144	217.311	217.108	217.756			1.20612	1.12707	1.36658	1.52639	1.53783	1.46937	1.47083	0.154987	0.122873	0.191944	0.120758	0.109371	0.342115	0.111171	0.0693125	0.0549504	0.0858397	0.0540046	0.0489121	0.171058	0.049717	0.021102	0.263888	22.0552	13.5951	0.118592	0.192857	0.773912	28	18	0.185998	0.154886	0.701222	28	14.1033	1.54641	0.0223909	0.21964	26.0184	15.3139	1.39302
[truncated: 561 more rows]
[truncated: 2 more columns]

## Sheet: Identified flavonoids
Peak number	mode	Annotation (from MS-dial using RESPECT, MASSBANK, and manual detection)	MS/MS fragmentation pattern (negative mode)	mz	mzmin	mzmax	rt	rtmin	rtmax	isotopes	adduct	ZT0	ZT4	ZT8	ZT12	ZT16	ZT20	ZT24	ZT0 stdev	ZT4 stdev	ZT8 stdev	ZT12 stdev	ZT16 stdev	ZT20 stdev	ZT24 stdev	ZT0 sem	ZT4 sem	ZT8 sem	ZT12 sem	ZT16 sem	ZT20 sem	ZT24 sem	ARS_pvalue	ARS_BH.Q	ARS_period	ARS_adjphase	ARS_amplitude	JTK_pvalue	JTK_BH.Q	JTK_period	JTK_adjphase	JTK_amplitude	LS_pvalue	LS_BH.Q	LS_period	LS_adjphase	LS_amplitude	meta2d_pvalue	meta2d_BH.Q
[truncated: 8 more rows]
[truncated: 5 more columns]
